# Supplementary material for: A database of refractive indices and dielectric constants auto-generated using ChemDataExtractor
Source: Sci Data. 2022 May 3;9:192. doi: 10.1038/s41597-022-01295-5 (PMC9065060; doi:10.1038/s41597-022-01295-5)
Supplement: Supplementary file 1 — Supplementary Information S1 [file 41597_2022_1295_MOESM1_ESM.xlsx]

## Sheet: refractive_precision_sample_SI
S1 - Refractive Index Precision Validation
	DOI	Date	Journal	Title	compound	extracted_error	extracted_value	measurement_wavelength	method	normalised_name	raw_value	specifier	values	correctness	text?		correctness legend	explanation
37891	10.1016/j.solener.2009.01.001	1/31/2009	Solar Energy	SOLARCOLLECTOROVERHEATINGPROTECTION	polycarbonate	0	1.59		el_cde_text	CC(C)(c1ccc(O)cc1)c2ccc(O)cc2	1.59	refraction index	[1.59]	1	1		CO1	Coordination error type I, wrong match. For example, ¡°A and B have refractive index of C and D.¡± Wrong match means A-D and B-C were extracted instead of A-C and B-D.?
19432	10.1016/j.powtec.2009.08.005	8/18/2009	Powder Technology	AREVIEWUNDERLYINGFUNDAMENTALSINAWETDISPERSIONSIZEANALYSISPOWDERS	Ethylether	0	1.35		el_mylogic	CCOCC	1.35	n	[1.35]	1			CO2	Coordination error type II. One of the entities was not extracted. For example,?¡°A and B have refractive index of C and D.¡±, only A and D were?extracted,?and D was assigned to A to be A-D.?
71445	10.1016/j.jpba.2018.05.018	5/23/2018	Journal of Pharmaceutical and Biomedical Analysis	METABOLOMICSANTIOXIDANTACTIVITYLEAVESPRUNUSDULCISMILLITALIANCVSTORITTOAVOLA	DPPH	0	4.72		el_cde_tables	[O-][N+](=O)c1cc(c(NN(c2ccccc2)c3ccccc3)c(c1)[N+]([O-])=O)[N+]([O-])=O	4.72	RI	[4.72]	WS			IN	Incorrect name. It usually comes from failures of chemical named entity recognition system. It could be a non-chemical been recognized as a chemical, or a chemical name was only partially extracted.?
28796	10.1016/j.fluid.2015.07.030	7/22/2015	Fluid Phase Equilibria	EXPERIMENTALISOBARICVAPORLIQUIDEQUILIBRIUMSUBATMOSPHERICLOCALATMOSPHERICPRESSURESVOLUMETRICPROPERTIESMOLARREFRACTIVITY2931531315KWATERTRIETHYLENEGLYCOL	TEG	0	1.43059		el_mylogic	OCCOCCOCCO	1.43059	nD	[1.43059]	1			TCH	TableDataExtractor error. It usually refers to cases that the value being assigned to the compound in another (wrong) row. Or values in a wrong column were extracted.?
26560	10.1016/j.jnoncrysol.2011.04.001	5/3/2011	Journal of Non-Crystalline Solids	FOURIERTRANSFORMINFRAREDSPECTROSCOPYINVESTIGATIONCHEMICALBONDINGINLOWKASICHTHINFILMS	SiC	0	2.36		el_mylogic	C=[SiH2]	2.36	RI (Â± 0.0001)	[2.36]	1			WS	Wrong specifier. It normally refers to cases that a word that is not the property specifier been identified as a specifier, or the existence of ambiguous words. For example, ¡°n¡± is a property specifier of refractive index, but it can refer to kinetic parameter, carrier density etc.??
46932	10.1039/C3SM50945A	9/11/2013	Soft Matter	Light-induced phase transitions of colloidal monolayers with crystalline order	Bromobenzene	0	1.56		rsc_cde_text	Brc1ccccc1	1.56	refractive index n	[1.56]	1	1		WN	Wrong number. It usually refers to cases that a scientific notation been not properly extracted or numbers with a logarithm symbol, e.g. ln2.?
48922	10.1038/s41598-018-37562-y	2/4/2019	Scientific Reports	Ultra-High Efficiency and Broad Band Operation of Infrared Metasurface Anomalous Reflector based on Graphene Plasmonics	MgF2	0	1.38		springer_cde_text	[['F', 2.0], ['Mg', 1.0]]	1.38	refractive index	[1.38]	1	1		PP	Property parser error. It refers to the mistakes in the property parser rules. It could be both human error and systematic errors due to the complexity of parser rules.??
42318	10.1039/B212337A	2/27/2003	Physical Chemistry Chemical Physics	Tricriticality in the ternary system 3-methylpyridine / water /NaBr? The coexistence curves	NaBr	0	1.39882		rsc_cde_tables	[['Br', 1.0], ['Na', 1.0]]	1.39882	n	[1.39882]	IN			RD	Reader error. For some old papers, e.g. papers published in 1970s. The electronic version may not be formatted in a standard format. Thus, the document reader can make mistakes to read these old papers. Also, some papers are only available to be downloaded in the PDF format and the PDF reader of ChemDataExtractor is still under development.?
48338	10.1007/s11130-018-0660-7	3/2/2018	Plant Foods for Human Nutrition	Nutritional Value of Commercial Protein-Rich Plant Products	Tyr	0.09	3.48		springer_cde_table	NC(Cc1ccc(O)cc1)C(O)=O	3.48 Â± 0.09	n	[3.48]	WS			SB Table	Special binary table. For some papers that describing physical property of binary systems, the table format is less decoding-friendly, which it is very often that only part of the binary system was extracted.?
54872	10.1016/j.optmat.2008.03.010	5/9/2008	Optical Materials	CORRELATIONBETWEENOPTICALELECTRONEGATIVITYREFRACTIVEINDEXTERNARYCHALCOPYRITESSEMICONDUCTORSINSULATORSOXIDESALKALIHALIDES	CuAlTe2	0	2.61		el_cde_tables	[['Al', 1.0], ['Cu', 1.0], ['Te', 2.0]]	2.61	Refractive index	[2.61]	1			UN	Unrecognized name. Failure of chemical named entity recognition system. A chemical name was not extracted while it should be.?
35206	10.1016/j.yofte.2013.07.013	8/19/2013	Optical Fiber Technology	OPTICALMICROFIBERSFORFASTCURRENTSENSING	silica	0	1.44		el_cde_tables	O=[Si]=O	1.44	Refractive index	[1.44]	1
36789	10.1016/j.jlumin.2017.03.024	3/18/2017	Journal of Luminescence	ENERGYTRANSFEREFFICIENCYYB3ND3INSROPB3O4ZNOP2O5GLASSSYSTEMINFLUENCELEADIONS	YbPb4	0	1.636		el_cde_tables	[['Pb', 4.0], ['Yb', 1.0]]	1.636	Refractive Index	[1.636]	1
9831	10.1016/j.materresbull.2017.01.033	1/29/2017	Materials Research Bulletin	STRUCTURALOPTICALINVESTIGATIONUNDOPEDSM3DOPEDLEADOXYFLUOROBORATEGLASSES	BPbF-4	0	1.5294		el_mylogic	[['B', 1.0], ['F', -4.0], ['Pb', 1.0]]	1.5294	Refractive index Measured	[1.5294]	1
45130	10.1039/B917384F	12/22/2009	Journal of Materials Chemistry	Chemical modifications of red phosphor LaPO 4 : Eu3+ nanorods to generate white light	ethanol	0	1.36048		rsc_cde_text	CCO	1.36048	n	[1.36048]	1	1
28597	10.1016/j.physb.2008.01.009	1/15/2008	Physica B: Condensed Matter	ANEWAPPROACHESTIMATEREFRACTIVEINDEXELECTRONICPOLARIZABILITYOPTICALBASICITYBINARYOXIDEGLASSES	Li2Oâ€“SiO2	0	2.187		el_mylogic	[['Li', 2.0], ['O', 2.0], ['O-', 1.0], ['Si', 1.0]]	2.187	Refractive index	[2.187]	1
8621	10.1016/S0925-4005(00)00740-1	5/4/2001	Sensors and Actuators B: Chemical	OPTICALFIBERSENSORFORDETERMININGWATERCONTENTINORGANICSOLVENTS	Ethylacetate	0	1.3723	534 nm	el_mylogic	CCOC(C)=O	1.3723	n	[1.3723]	1
39862	10.1016/j.matlet.2014.05.036	5/10/2014	Materials Letters	HYDROPHOBICMGF2ANTIREFLECTIVEFILMSENHANCEDENVIRONMENTALDURABILITYBYASOLGELPROCESS	MgF2	0	1.08		el_cde_text	[['F', 2.0], ['Mg', 1.0]]	1.08	refractive index	[1.08]	1	1
54493	10.1016/j.ref.2018.12.005	2/10/2019	Renewable Energy Focus	IMPACTENVIRONMENTALFACTORSPHOTOVOLTAICPERFORMANCEMITIGATIONSTRATEGIESAHOLISTICREVIEW	SiO2	0	1.46		el_cde_tables	[['O', 2.0], ['Si', 1.0]]	1.46	Refractive Index	[1.46]	1
48331	10.1007/s11130-018-0660-7	3/2/2018	Plant Foods for Human Nutrition	Nutritional Value of Commercial Protein-Rich Plant Products	Tyr	0.18	3.09		springer_cde_table	NC(Cc1ccc(O)cc1)C(O)=O	3.09 Â± 0.18	n	[3.09]	WS
75878	10.1016/j.molliq.2016.10.051	10/13/2016	Journal of Molecular Liquids	ASSESSMENTNONCOVALENTINTERACTIONBETWEENINSULINANTIBIOTICSINAQUEOUSSOLUTIONTHROUGHULTRASONICSTUDIESINSILICODOCKINGANALYSIS	Cefpodoxime	0	3.7469		el_cde_tables	[Na+].COCC1=C(N2[C@H](SC1)[C@H](NC(=O)C(=N/OC)\c3csc(N)n3)C2=O)C([O-])=O	3.7469	refractive index	[3.7469]	SB TABLE
1072	10.1016/j.mssp.2013.11.033	12/18/2013	Materials Science in Semiconductor Processing	EFFECTSCUINCORPORATIONPHYSICALPROPERTIESZNTETHINFILMSDEPOSITEDBYTHERMALEVAPORATION	Zn0.92Cu0.08Te	0	3.03		el_mylogic	[['Cu', 0.08], ['Te', 1.0], ['Zn', 0.92]]	3.03	Refractive index	[3.03]	1
32479	10.1016/j.ijpharm.2018.10.041	10/17/2018	International Journal of Pharmaceutics	ANTIBACTERIALLAYERBYLAYERCOATINGSCONTROLDRUGRELEASESOFTCONTACTLENSESMATERIAL	DIC	0	1.417		el_mylogic	CC(C)N=C=NC(C)C	1.417â€¯Â±â€?.002	Refraction index	[1.417]	1
24669	10.1016/j.nimb.2012.12.096	1/19/2013	Nuclear Instruments and Methods in Physics Research Section B: Beam Interactions with Materials and Atoms	ANNEALINGTEMPERATUREDEPENDENCEPHOTOLUMINESCENTCHARACTERISTICSSILICONNANOCRYSTALSEMBEDDEDINSILICONRICHSILICONNITRIDEFILMSGROWNBYPECVD	SiH4	0	1.96		el_mylogic	[['H', 4.0], ['Si', 1.0]]	1.96	Refractive index n	[1.96]	UN
53864	10.1016/S0921-8181(99)00006-5	9/10/1999	Global and Planetary Change	QUATERNARYSTRATIGRAPHYDISTALTEPHRALAYERSINMEDITERRANEANANOVERVIEW	K2O	0	3.32		el_cde_tables	[['K', 2.0], ['O', 1.0]]	3.32	n	[3.32]	1
68693	10.1016/j.jlumin.2007.02.025	3/6/2007	Journal of Luminescence	SPONTANEOUSEMISSIONRATESASINGLEIMPURITYMOLECULEINBIREFRINGENTHOSTCRYSTALSFORELECTRICQUADRUPOLETRANSITIONS	Chrysene	0	2.068		el_cde_tables	c1ccc2c(c1)ccc3c4ccccc4ccc23	2.068	Refractive indices	[2.068]	1
54195	10.1016/j.numecd.2015.10.010	11/14/2015	Nutrition, Metabolism and Cardiovascular Diseases	INCREASINGFRUITVEGETABLEINTAKENOEFFECTRETINALVESSELCALIBERINADULTSHIGHRISKDEVELOPINGCARDIOVASCULARDISEASE	cholesterol	0	3.51		el_cde_tables	CC(C)CCC[C@@H](C)[C@H]1CC[C@H]2[C@@H]3CC=C4C[C@@H](O)CC[C@]4(C)[C@H]3CC[C@]12C	3.51	n	[3.51]	WS
70812	10.1016/S0378-3812(98)00212-X	9/8/1998	Fluid Phase Equilibria	QUATERNARYLIQUIDLIQUIDEQUILIBRIASYSTEMSTWOPARTIALLYMISCIBLESOLVENTPAIRS1OCTANOL2METHOXY2METHYLPROPANEWATERETHANOL25C	MTBE	0	1.3663		el_cde_tables	COC(C)(C)C	1.3663	nD	[1.3663]	1
17530	10.1016/j.ijleo.2018.03.036	3/10/2018	Optik	ACOMPARATIVESTUDYEFFECTLTARTARICACIDSODIUMBICARBONATEGROWTHCHARACTERIZATIONKDPSINGLECRYSTALS	KDP	0	3.222	1100 nm	el_mylogic	[['KD', 1.0], ['P', 1.0]]	3.222	Refractive index (n) (@ 1100â€¯nm)	[3.222]	TCH
50930	10.1016/j.solener.2018.12.032Solar Energy	N/A	N/A	N/A	MgF2	0	1.37		snowball	[['F', 2.0], ['Mg', 1.0]]	1.37	refractive index	[1.37]	1	1
39688	10.1016/j.phpro.2009.07.033	9/26/2009	Physics Procedia	SNOMSTUDYFERROELECTRICDOMAINSINDOPEDLINBO3CRYSTALS	LiNbO	0	2.3		el_cde_text	[['Li', 1.0], ['Nb', 1.0], ['O', 1.0]]	2.3	refractive index n	[2.3]	1	1
58552	10.1016/j.fct.2006.05.017	6/7/2006	Food and Chemical Toxicology	GENERATIONFORMALDEHYDEINCIGARETTESOVERVIEWRECENTEXPERIMENTS	Methyl ethyl ketone	0	1.8		el_cde_tables	CCC(C)=O	1.8	n	[1.8]	WS
6617	10.1016/j.jct.2012.05.023	5/28/2012	The Journal of Chemical Thermodynamics	THERMODYNAMICMODELINGEXPERIMENTALSPEEDSSOUNDDENSITIESREFRACTIVEINDEXESTETRALINNDODECANE	tetralin	0	1.46884		el_mylogic	C1CCc2ccccc2C1	1.46884	nD	[1.46884]	SB TABLE
53444	10.1016/j.rser.2012.02.021	3/21/2012	Renewable and Sustainable Energy Reviews	ORGANICLIGHTEMITTINGDIODESENERGYSAVINGLIGHTINGTECHNOLOGYAREVIEW	Polystyrene	0	1.519		el_cde_tables	C=Cc1ccccc1	1.519	Refractive index	[1.519]	1
34421	10.1016/j.jpba.2018.05.018	5/23/2018	Journal of Pharmaceutical and Biomedical Analysis	METABOLOMICSANTIOXIDANTACTIVITYLEAVESPRUNUSDULCISMILLITALIANCVSTORITTOAVOLA	ABTS	0	2.24		el_cde_tables	[NH4+].[NH4+].CCN1/C(Sc2cc(ccc12)[S]([O-])(=O)=O)=N/N=C/3Sc4cc(ccc4N3CC)[S]([O-])(=O)=O	2.24	RI	[2.24]	WS
16165	10.1016/S0167-2738(02)00056-5	2/19/2002	Solid State Ionics	MOLECULARDYNAMICSSTUDYINFLUENCEPOLARIZABILITYINPEOXNAIPOLYMERELECTROLYTESYSTEMS	CH3â€“CH2â€“Oâ€“CH2â€“CH2â€“Oâ€“CH3	0	1.3868		el_mylogic	[['C', 5.0], ['H', 12.0], ['O-', 2.0]]	1.3868	n	[1.3868]	1
48884	10.1038/s41598-017-00762-z	4/3/2017	Scientific Reports	Optimizing phase to enhance optical trap stiffness	silica	0	1.46		springer_cde_text	O=[Si]=O	1.46	refractive index	[1.46]	1	1
6384	10.1016/j.polymer.2011.08.047	9/2/2011	Polymer	SYNTHESISCHARACTERIZATIONLOWREFRACTIVEINDEXFLUORINATEDSILSESQUIOXANEBASEDHYBRIDS	triethoxysilane	0	1.4		el_mylogic	CCO[SiH](OCC)OCC	1.4	n	[1.4]	1
42293	10.1039/B212337A	2/27/2003	Physical Chemistry Chemical Physics	Tricriticality in the ternary system 3-methylpyridine / water /NaBr? The coexistence curves	NaBr	0	1.39799		rsc_cde_tables	[['Br', 1.0], ['Na', 1.0]]	1.39799	n	[1.39799]	IN
27020	10.1016/j.fluid.2014.03.019	3/28/2014	Fluid Phase Equilibria	SOLIDLIQUIDPHASEEQUILIBRIAINAQUEOUSTERNARYSYSTEMLI2SO4LIBO2H2OT2881529815K	LiBO2Â·8H2O	0	1.14039		el_mylogic	[['B', 1.0], ['H', 2.0], ['Li', 1.0], ['O', 3.0]]	1.14039	nD	[1.14039]	TCH
30134	10.1016/j.fluid.2017.09.011	9/18/2017	Fluid Phase Equilibria	EVALUATION1ETHYL3METHYLIMIDAZOLIUMMETHYLSULFATE13DIMETHYLIMIDAZOLIUMMETHYLSULFATESOLVENTSFOREXTRACTIONALKYLBENZENESHEXADECANE313333K	Propylbenzene	0	4.356		el_mylogic	CCCc1ccccc1	4.356	nD	[4.356]	TCH
20391	10.1016/j.saa.2019.01.086	1/29/2019	Spectrochimica Acta Part A: Molecular and Biomolecular Spectroscopy	LUMINESCENCECHARACTERISTICSSM3DOPEDLITHIUMBARIUMGADOLINIUMSILICATEGLASSESFORORANGELEDS	Sm2O3	0	1.55	589.3 nm	el_mylogic	[['O', 3.0], ['Sm', 2.0]]	1.55	Refractive index, nd (589.3â€¯nm)	[1.55]	1
32510	10.1016/j.tsf.2014.01.016	1/16/2014	Thin Solid Films	OPTICALPHOTOLUMINESCENCEPROPERTIESNANOSTRUCTUREDZRO2TBTHINFILMS	ZrO2	0	2.1		el_mylogic	[['O', 2.0], ['Zr', 1.0]]	2.1	Refractive index	[2.1]	1
44819	10.1039/C5AN01165E	8/24/2015	Analyst	Determination of ion pairing on capping structures of gold nanoparticles by phase extraction	toluene	0	5		rsc_cde_text	Cc1ccccc1	5	n	[5.0]	PP
18983	10.1016/S0030-4018(00)01152-4	2/9/2001	Optics Communications	DISPERSIONOPTICALCONSTANTSQUARTZPOLYMETHYLMETHACRYLATEGLASSESINAWIDESPECTRALRANGE023M	quartz	0	1.481	2520 nm	el_mylogic	O=[Si]=O	1.481	n	[1.481]	1
70024	10.1016/S0927-7757(98)00385-9	11/23/1998	Colloids and Surfaces A: Physicochemical and Engineering Aspects	ELECTROKINETICBEHAVIORSELECTEDALKALIALKALINEEARTHFLUORIDESALTSINORGANICSOLVENTS	Nitroethane	0	1.39		el_cde_tables	CC[N+]([O-])=O	1.39	Refractive index	[1.39]	1
9789	10.1016/j.fuproc.2007.04.011	6/7/2007	Fuel Processing Technology	SEPARATIONDIFFERENTPARAFFINWAXGRADESUSINGTWOCOMPARATIVEDEOILINGTECHNIQUES	butylacetate	0	1.4236		el_mylogic	CCCCOC(C)=O	1.4236	Refractive index at 98.9Â Â°C	[1.4236]	1
67623	10.1016/S0010-2180(99)00180-7	4/13/2000	Combustion and Flame	EFFECTSEQUIVALENCERATIOFORMATIONPOLYCYCLICAROMATICHYDROCARBONSSOOTINPREMIXEDETHANEFLAMES	C2H2	0	1.66		el_cde_tables	C#C	1.66	n	[1.66]	WS
43820	10.1039/C2EE22952H	N/A	N/A	N/A	DBP	0	1.89	60 nm	rsc_mylogic	CCCCOC(=O)c1ccccc1C(=O)OCCCC	1.89	n	[1.89]	IN
73154	10.1016/j.atmosenv.2018.04.045	4/26/2018	Atmospheric Environment	EVALUATIONFORWARDMODELLEDATTENUATEDBACKSCATTERUSINGURBANCEILOMETERNETWORKINLONDONUNDERCLEARSKYCONDITIONS	Carbon	0	1.54		el_cde_tables	C	1.54	Refractive Indices	[1.54]	1
66404	10.1016/j.hydromet.2011.12.015	12/29/2011	Hydrometallurgy	BEHAVIORSODIUMNITRATECALICHEMINERALINSEAWATERSOLUBILITYPHYSICOCHEMICALPROPERTIESDIFFERENTTEMPERATURESCONCENTRATIONS	NaNO3	0	1.3923		el_cde_tables	[['N', 1.0], ['Na', 1.0], ['O', 3.0]]	1.3923	nD	[1.3923]	1
29836	10.1016/j.msea.2006.04.051	6/2/2006	Materials Science and Engineering: A	CRYOGENICCOMPLEXANISOTROPICPERMITTIVITYMAGNESIUMFLUORIDE	LiF	0	1.3918		el_mylogic	[['F', 1.0], ['Li', 1.0]]	1.3918	Refractive index	[1.3918]	1
65714	10.1016/S0161-6420(00)00165-2	6/26/2000	Ophthalmology	CHARACTERISTICSAFTERCATARACTEXTRACTIONSECONDARYLENSIMPLANTATIONAMONGPATIENTSSCREENEDFORENDOPHTHALMITISVITRECTOMYSTUDY	retinal	0	8		el_cde_tables	CC(=C\C=O)/C=C/C=C(C)/C=C/C1=C(C)CCCC1(C)C	8	n	[8.0]	WS
282	10.1016/j.arabjc.2013.07.018	7/25/2013	Arabian Journal of Chemistry	ULTRASONICVOLUMETRICVISCOMETRICSTUDIESLACTOSEINMIXEDSOLVENTDMFH2O298308318K	lactose	0	1.396		el_mylogic	OCC1OC(OC2C(O)C(O)C(O)OC2CO)C(O)C(O)C1O	1.396	nD	[1.396]	1
49679	10.1039/C3TC32418D	N/A	N/A	N/A	AlN	0	1.94		snowball	[['Al', 1.0], ['N', 1.0]]	1.94	n	[1.94]	1	1
15072	10.1016/j.jct.2019.02.017	2/18/2019	The Journal of Chemical Thermodynamics	SOLIDLIQUIDEQUILIBRIUMFORTERNARYSYSTEMSNA2CO3NACLH2ONA2CO3NA2SO4H2O31315KATMOSPHERICPRESSURE	NaCl	0	1.2246		el_mylogic	[['Cl', 1.0], ['Na', 1.0]]	1.2246	Refractive index	[1.2246]	TCH
8259	10.1016/j.ijggc.2018.05.004	5/10/2018	International Journal of Greenhouse Gas Control	DEVELOPMENTAFACILERECLAIMINGPROCESSFORDEGRADEDALKANOLAMINEGLYCOLSOLVENTSUSEDFORCO2CAPTURESYSTEMS	MEG	0	1.4357		el_mylogic	[Br-].NC([NH3+])=NCCS	1.4357	Refractive index	[1.4357]	1
60487	10.1016/S1386-1425(02)00335-9	2/27/2003	Spectrochimica Acta Part A: Molecular and Biomolecular Spectroscopy	STUDYDIPOLEMOMENTSUBSTITUTEDACETICACIDSINELECTRONICALLYEXCITEDSTATE	Dimethylformamide	0	1.4305		el_cde_tables	CN(C)C=O	1.4305	n	[1.4305]	1
47586	10.1039/C3TA00120B	4/16/2013	Journal of Materials Chemistry A	Plasma-deposited hybrid silica membranes with a controlled retention of organic bridges	silicon dioxide	0	1.46		rsc_cde_text	O=[Si]=O	âˆ?.46	refractive index	[1.46]	1	1
58856	10.1016/j.compchemeng.2012.05.014	6/2/2012	Computers & Chemical Engineering	AUTOMATEDDROPDETECTIONUSINGIMAGEANALYSISFORONLINEPARTICLESIZEMONITORINGINMULTIPHASESYSTEMS	n-Butyl chloride	0	1.402		el_cde_tables	CCCCCl	1.402	Refraction index	[1.402]	1
31689	10.1016/j.tsf.2009.07.143	7/25/2009	Thin Solid Films	ACOMPARATIVEMICROCANTILEVERSTUDYMECHANICALBEHAVIORSILICONBASEDPASSIVATIONFILMS	SiN0.89H0.27	0.01	2.11		el_mylogic	[['H', 0.27], ['N', 0.89], ['Si', 1.0]]	2.11 Â± 0.01	Refractive index	[2.11]	1
38553	10.1016/j.solener.2014.02.012	3/13/2014	Solar Energy	ASIMPLIFIEDMETHODMODULATECOLORSINDUSTRIALMULTICRYSTALLINESILICONSOLARCELLSREDUCEDCURRENTLOSSES	SiOxNy	0	1.78		el_cde_text	[['Ny', 1.0], ['Ox', 1.0], ['Si', 1.0]]	1.78	refractive index	[1.78]	1	1
50819	10.1016/S0378-7753(00)00428-6Journal of Power Sources	N/A	N/A	N/A	silica	0	1.46		snowball	O=[Si]=O	1.46	refractive index	[1.46]	1	1
78769	10.1039/C6CP00199H	3/16/2016	Physical Chemistry Chemical Physics	Molecular interactions between ammonium-based ionic liquids and molecular solvents: current progress and challenges	2-Methylbutylammonium formate	0	1.4542		rsc_cde_tables	CCC(C)C[NH3+].[O-]C=O	1.4542	Refractive indices	[1.4542]	1
63624	10.1016/j.commatsci.2014.06.005	7/9/2014	Computational Materials Science	ELECTRONICOPTICALPROPERTIESMOS2WS2MULTILAYERSFIRSTPRINCIPLESSTUDY	MoS2	0	3.39		el_cde_tables	[['Mo', 1.0], ['S', 2.0]]	3.39	Refractive index	[3.39]	1
13724	10.1016/j.molliq.2005.01.002	4/13/2005	Journal of Molecular Liquids	OPTICALCONSTANTDIELECTRICCONSTANTMOLARPOLARIZABILITYSPECTRALIQUIDHEXANEBETWEEN4000400CM125C	hexane	0	1.3698		el_mylogic	CCCCCC	1.3698	n	[1.3698]	1
73349	10.1016/j.molliq.2014.02.008	2/22/2014	Journal of Molecular Liquids	CONDUCTOMETRICINVESTIGATIONIONSOLVENTINTERACTIONSIONICLIQUIDEMIMCH3SO3INPURENALKANOLS	n-Butanol	0	1.396		el_cde_tables	CCCCO	1.396	nD	[1.396]	1
52788	10.1016/S0925-3467(97)00171-7	7/10/1998	Optical Materials	OPTICALELECTRONEGATIVITYREFRACTIVEINDEXMATERIALS	HgSe	0	2.72		el_cde_tables	[['Hg', 1.0], ['Se', 1.0]]	2.72	Refractive index	[2.72]	1
45405	10.1039/C7NR07125F	12/21/2017	Nanoscale	The crucial role of a spacer material on the efficiency of charge transfer processes in organic donorâ€“acceptor junction solar cells	Dichloromethane	0	1.42		rsc_cde_text	ClCCl	1.42	refractive index n	[1.42]	1	1
79260	10.1039/C0CP02821E	7/6/2011	Physical Chemistry Chemical Physics	Influence of excited state aromaticity in the lowest excited singlet states of fulvene derivatives	n-Heptane	0	1.388		rsc_cde_tables	CCCCCCC	1.388	n	[1.388]	1
7536	10.1016/j.anucene.2013.06.034	7/17/2013	Annals of Nuclear Energy	GEANT4CODEFORSIMULATIONATTENUATIONGAMMARAYSTHROUGHSCINTILLATIONDETECTORS	BaF2	0	1.5		el_mylogic	[['Ba', 1.0], ['F', 2.0]]	1.5	Refractive index	[1.5]	1
76246	10.1016/j.molliq.2017.01.086	1/26/2017	Journal of Molecular Liquids	DIELECTRICSTUDYPRIMARYALKANEDIOLSC3C4C51PENTANOLISOMERS	1,4-Butanediol	0	1.4446		el_cde_tables	OCCCCO	1.4446	n	[1.4446]	1
24311	10.1016/S0022-3093(01)00918-8	12/18/2001	Journal of Non-Crystalline Solids	STUDYPHASETRANSITIONTHERMALNITRIDATIONNANOCRYSTALLINESOLGELTITANIAFILMS	HNO3	0	2.12		el_mylogic	[['H', 1.0], ['N', 1.0], ['O', 3.0]]	2.12	n	[2.12]	1
48973	10.1186/s11671-016-1250-y	1/19/2016	Nanoscale Research Letters	Destructive Clustering of Metal Nanoparticles in Chalcogenide and Oxide Glassy Matrices	As2S3	0	2		springer_cde_text	[['As', 2.0], ['S', 3.0]]	2	n	[2.0]	PP	1
60681	10.1016/j.jct.2013.02.022	3/4/2013	The Journal of Chemical Thermodynamics	DENSITYREFRACTIONINDEXVAPORLIQUIDEQUILIBRIANMETHYL2HYDROXYETHYLAMMONIUMBUTYRATEPLUSMETHYLACETATEETHYLACETATEPROPYLACETATESEVERALTEMPERATURES	Ethyl acetate	0	1.4161		el_cde_tables	CCOC(C)=O	1.4161	nD	[1.4161]	1
10406	10.1016/j.jct.2015.12.025	1/6/2016	The Journal of Chemical Thermodynamics	PHYSICOCHEMICALPROPERTIES135TRIMETHYL135TRIS333TRIFLUOROPROPYLCYCLOTRISILOXANEVARIOUSAROMATICHYDROCARBONST3081532315K	Ethylbenzene	0	1.4903		el_mylogic	CCc1ccccc1	1.4903	nD	[1.4903]	1
72337	10.1016/j.ijleo.2018.06.056	6/15/2018	Optik	OPTICALPROPERTIESCU3IN5S9SINGLECRYSTALSBYSPECTROSCOPICELLIPSOMETRY	Cu3Ga5Se9	0	2.82		el_cde_tables	[['Cu', 3.0], ['Ga', 5.0], ['Se', 9.0]]	2.82	Refractive Index	[2.82]	1
45664	10.1039/C8CP04450C	10/24/2018	Physical Chemistry Chemical Physics	A 4,4â€?bis(2-benzoxazolyl)stilbene luminescent probe: assessment of aggregate formation through photophysics experiments and quantum-chemical calculations	AcOEt	0	1.5		rsc_cde_text	[['Ac', 1.0], ['OEt', 1.0]]	1.5	refraction index n	[1.5]	1	1
35014	10.1016/j.ijleo.2018.05.031	5/9/2018	Optik	INVESTIGATIONPROPERTIESCOPPERSULFIDETHINFILMSPREPAREDDIFFERENTCOPPERSALTS	Cu(NO3)2Â·3H20	0	2.33		el_cde_tables	[['Cu', 1.0], ['H', 20.0], ['N', 2.0], ['O', 6.0]]	2.33	n	[2.33]	1
54788	10.1016/j.optmat.2008.03.010	5/9/2008	Optical Materials	CORRELATIONBETWEENOPTICALELECTRONEGATIVITYREFRACTIVEINDEXTERNARYCHALCOPYRITESSEMICONDUCTORSINSULATORSOXIDESALKALIHALIDES	CdSe	0	2.74		el_cde_tables	[['Cd', 1.0], ['Se', 1.0]]	2.74	Refractive index	[2.74]	1
29782	10.1016/j.tca.2004.08.001	9/11/2004	Thermochimica Acta	DENSITIESSPEEDSSOUNDISENTROPICCOMPRESSIBILITIESREFRACTIVEINDEXESVISCOSITIESTETRAHYDROFURANHALOALKANEALKYLETHANOATET30315K	tetrahydrofuran	0	1.4142		el_mylogic	C1CCOC1	1.4142	nD	[1.4142]	UN
30887	10.1016/j.fluid.2018.10.021	10/28/2018	Fluid Phase Equilibria	LIQUIDLIQUIDEQUILIBRIUMDATATHERMOPHYSICALPROPERTIESFORTERNARYSYSTEMSCOMPOSEDWATERACETICACIDDIFFERENTSOLVENTS	aceticacid	0	1.3532		el_mylogic	CC(O)=O	1.3532	n	[1.3532]	1
74603	10.1016/j.fluid.2003.09.007	12/3/2003	Fluid Phase Equilibria	ACOUSTICVOLUMETRICCOMPRESSIBILITYREFRACTIVITYPROPERTIESREDUCTIONPARAMETERSFORERASFLORYMODELSHOMOLOGOUSSERIESAMINES2981532815K	Dibutylamine	0	1.4118		el_cde_tables	CCCCNCCCC	1.4118	nD	[1.4118]	1
77231	10.1016/j.apsusc.2006.03.083	5/5/2006	Applied Surface Science	EFFECTOXIDATIONPHYSICALPROPERTIESPOROUSSILICONLAYERSFOROPTICALAPPLICATIONS	silicon	0	1.82		el_cde_tables	[SiH4]	1.82	refractive index	[1.82]	1
72507	10.1016/j.powtec.2006.10.021	10/24/2006	Powder Technology	PARTICLESIZEDISTRIBUTIONBYSPACETIMEDEPENDENTEXTINCTIONPROFILESOBTAINEDBYANALYTICALCENTRIFUGATIONCONCENTRATEDSYSTEMS	SiO2	0	1.404		el_cde_tables	[['O', 2.0], ['Si', 1.0]]	1.404	Refractive Index	[1.404]	1
34647	10.1016/S1090-7807(03)00142-3	6/20/2003	Journal of Magnetic Resonance	VARIATIONSCHEMICALSHIFTTMS	Bromoform	0	1.5976		el_cde_tables	BrC(Br)Br	1.5976	n	[1.5976]	1
39126	10.1016/S0956-5663(98)00124-9	6/2/1999	Biosensors and Bioelectronics	SPECIFICBIORECOGNITIONREACTIONSOBSERVEDINTEGRATEDMACHZEHNDERINTERFEROMETER	NaCl	0	1.3369		el_cde_text	[['Cl', 1.0], ['Na', 1.0]]	1.3369	n	[1.3369]	1	1
55942	10.1016/j.jct.2005.01.007	2/12/2005	The Journal of Chemical Thermodynamics	EXCESSMOLARVOLUMESPROPIOPHENONEBENZENETOLUENEETHYLBENZENEBUTYLBENZENETEMPERATURES29815K32815K	Propiophenone	0	1.5245		el_cde_tables	CCC(=O)c1ccccc1	1.5245	nD	[1.5245]	1
75693	10.1016/j.molliq.2016.10.051	10/13/2016	Journal of Molecular Liquids	ASSESSMENTNONCOVALENTINTERACTIONBETWEENINSULINANTIBIOTICSINAQUEOUSSOLUTIONTHROUGHULTRASONICSTUDIESINSILICODOCKINGANALYSIS	Levofloxacin	0	1.337		el_cde_tables	C[C@H]1COc2c(N3CCN(C)CC3)c(F)cc4C(=O)C(=CN1c24)C(O)=O	1.337	Refractive index	[1.337]	SB TABLE
48970	10.1186/s11671-016-1705-1	11/2/2016	Nanoscale Research Letters	Infrared Perfect Ultra-narrow Band Absorber as Plasmonic Sensor	MgF2	0	1.37		springer_cde_text	[['F', 2.0], ['Mg', 1.0]]	1.37	refractive index	[1.37]	1	1
34736	10.1016/j.cis.2010.09.006	10/1/2010	Advances in Colloid and Interface Science	MICROPOLLUTANTSORPTIONMEMBRANEPOLYMERSAREVIEWMECHANISMSFORESTROGENS	Polysulphone	0	1.63		el_cde_tables	CC(C)(c1ccc(O)cc1)c2ccc(O)cc2.Oc3ccc(cc3)[S](=O)(=O)c4ccc(O)cc4	1.63	Refractive index	[1.63]	1
15724	10.1016/S1010-6030(01)00405-1	4/19/2001	Journal of Photochemistry and Photobiology A: Chemistry	PHOTOPHYSICALAGGREGATIONPROPERTIESALONGCHAINSQUARYLIUMINDOCYANINEDYE	CS2	0	1.628	654 nm	el_mylogic	S=C=S	1.628	n	[1.628]	1
1445	10.1016/j.mssp.2014.06.015	7/5/2014	Materials Science in Semiconductor Processing	FIRSTPRINCIPLESSTUDYSTRUCTURALELECTRONICOPTICALELASTICTHERMODYNAMICPROPERTIESCDXAS2XSIGESN	CdSiAs2	0.14	3.22		el_mylogic	[['As', 2.0], ['Cd', 1.0], ['Si', 1.0]]	3.22, 3.5	n	[3.22, 3.5]	1
30914	10.1016/j.fluid.2018.10.021	10/28/2018	Fluid Phase Equilibria	LIQUIDLIQUIDEQUILIBRIUMDATATHERMOPHYSICALPROPERTIESFORTERNARYSYSTEMSCOMPOSEDWATERACETICACIDDIFFERENTSOLVENTS	aceticacid	0	1.365		el_mylogic	CC(O)=O	1.365	n	[1.365]	1
26925	10.1016/j.jcis.2011.09.029	9/19/2011	Journal of Colloid and Interface Science	SURFACEIMMOBILIZEDPAMAMDENDRIMERSMODIFIEDCATIONICANIONICTERMINALFUNCTIONSPHYSICOCHEMICALSURFACEPROPERTIESCONFORMATIONALCHANGESAFTERAPPLICATIONLIQUIDINTERFACESTRESS	SiO2	0	1.457		el_mylogic	[['O', 2.0], ['Si', 1.0]]	1.457	n	[1.457]	1
60826	10.1016/j.solidstatesciences.2016.12.009	12/20/2016	Solid State Sciences	INTENSEWHITELIGHTLUMINESCENTDY3DOPEDLITHIUMBORATEGLASSESFORWLEDACORRELATIONBETWEENPHYSICALTHERMALSTRUCTURALOPTICALPROPERTIES	Dy2O3	0	3.86		el_cde_tables	[['Dy', 2.0], ['O', 3.0]]	3.86	ri	[3.86]	WS
40016	10.1016/j.jlumin.2007.02.002	2/20/2007	Journal of Luminescence	EFFECTSPASSIVATIONLAYERDEPOSITIONTEMPERATUREELECTRICALOPTICALPROPERTIESGANBASEDLIGHTEMITTINGDIODES	SiON	0	1.5926		el_cde_text	[['N', 1.0], ['O', 1.0], ['Si', 1.0]]	1.5926	refractive index	[1.5926]	1
48612	10.1038/s41598-018-28945-2	7/12/2018	Scientific Reports	3D surface morphology imaging of opaque microstructures via light-field microscopy	Silica	0	1.458		springer_cde_text	O=[Si]=O	1.458	refractive index	[1.458]	1	1
50142	10.1039/C4LC00817K_Â© The Royal Society of Chemistry 2014	N/A	N/A	N/A	SiO2	0	1.4		snowball	[['O', 2.0], ['Si', 1.0]]	1.4	n	[1.4]	1	1
64036	10.1016/j.jct.2015.12.025	1/6/2016	The Journal of Chemical Thermodynamics	PHYSICOCHEMICALPROPERTIES135TRIMETHYL135TRIS333TRIFLUOROPROPYLCYCLOTRISILOXANEVARIOUSAROMATICHYDROCARBONST3081532315K	nitrobenzene	0	1.39659		el_cde_tables	[O-][N+](=O)c1ccccc1	1.39659	nD	[1.39659]	SB TABLE
72251	10.1016/j.jlumin.2015.09.002	9/25/2015	Journal of Luminescence	SOLVENTEFFECTSLASINGCHARACTERISTICSFORRHBLASERDYE	Ethanol	0	1.36		el_cde_tables	CCO	1.36	RI	[1.36]	1
27636	10.1016/j.fluid.2014.10.005	10/21/2014	Fluid Phase Equilibria	ACHEMICALSTRUCTUREBASEDMODELFORESTIMATIONREFRACTIVEINDICESORGANICCOMPOUNDS	Acetyliodide	0	1.5491		el_mylogic	CC(I)=O	1.5491	Refractive index	[1.5491]	1
44817	10.1039/C6LC01148A	11/1/2016	Lab on a Chip	Integrative optofluidic microcavity with tubular channels and coupled waveguides via two-photon polymerization	SiO2	0	1.35		rsc_cde_text	[['O', 2.0], ['Si', 1.0]]	1.35	n	[1.35]	1	1
42567	10.1039/B9NJ00453J	2/2/2010	New Journal of Chemistry	Enhanced photoluminescence and the self-assembled fibrillar nanostructure of 5-(cholesteryloxy)methyl-8-hydroxyquinoline lithium in a gel state	1,2-Dichloroethane	0	1.442		rsc_cde_tables	ClCCCl	1.442	n	[1.442]	1
23996	10.1016/j.fluid.2009.09.015	9/20/2009	Fluid Phase Equilibria	PHYSICALPROPERTIESPHASEEQUILIBRIASYSTEMISOPROPYLACETATEISOPROPANOL1OCTYL3METHYLIMIDAZOLIUMBISTRIFLUOROMETHYLSULFONYLIMIDE	isopropylacetate	0	1.40001		el_mylogic	CC(C)CC([O-])=O	1.40001	nD	[1.40001]	SB TABLE
49334	10.1016/S0003-2670(00)00927-2Analytica Chimica Acta	N/A	N/A	N/A	BK7	0	1.512		snowball	[['B', 1.0], ['K', 7.0]]	1.512	n	[1.512]	1	1
69596	10.1016/S0169-4332(98)00257-8	10/20/1998	Applied Surface Science	OXIDEELECTRONICPOLARIZABILITIESALUMINUMCOORDINATIONOUTERSURFACEZEOLITESOBTAINEDBYXRAYPHOTOELECTRONSPECTROSCOPY	Na2[Al2Si6O10]2H2O	0	1.47		el_cde_tables	[['Al', 2.0], ['H', 2.0], ['Na', 2.0], ['O', 11.0], ['Si', 6.0]]	1.47	n	[1.47]	1
77529	10.1016/j.optcom.2006.03.029	4/4/2006	Optics Communications	PHOTOSENSITIVITYGRATINGDEVELOPMENTINTRANS4STILBENEMETHANOLDOPEDPOLYMETHYLMETHACRYLATEMATERIALS	Stilbene	0	1.6264		el_cde_tables	c1ccc(cc1)C=Cc2ccccc2	1.6264	Refractive index	[1.6264]	1
40183	10.1016/0030-4018(95)00764-4	2/11/1999	Optics Communications	SEMICONDUCTORMICROBALLSBISTABLEOPTICALELEMENTS	GaAs	0	3.6		el_cde_text	[['As', 1.0], ['Ga', 1.0]]	3.6	refractive index	[3.6]	1	1
62540	10.1016/j.talanta.2009.11.030	11/22/2009	Talanta	DETERMINATIONUNDERIVATIZEDLONGCHAINFATTYACIDSUSINGRPHPLCCAPACITIVELYCOUPLEDCONTACTLESSCONDUCTIVITYDETECTION	Oleic acid	0	1.27		el_cde_tables	CCCCCCCC\C=C/CCCCCCCC(O)=O	1.27	n	[1.27]	WS
63105	10.1016/j.saa.2011.10.016	10/14/2011	Spectrochimica Acta Part A: Molecular and Biomolecular Spectroscopy	SOLVENTEFFECTABSORPTIONFLUORESCENCEERGONEDETERMINATIONGROUNDEXCITEDSTATEDIPOLEMOMENTS	Heptanol	0	1.424		el_cde_tables	CCCCCCCO	1.424	n	[1.424]	1
49043	10.1186/1556-276X-8-31	1/16/2013	Nanoscale Research Letters	Structural and optical characterization of pure Si-rich nitride thin films	SiN	0	2.1		springer_cde_text	[['N', 1.0], ['Si', 1.0]]	2.1	refractive index	[2.1]	1	1
1495	10.1016/j.optmat.2004.11.042	3/17/2005	Optical Materials	GLASSYNANOCRYSTALLINEPHOTONICMATERIALSSTRUCTURESBYSOLGEL	S10T15HAlEr	0	1.68	543.5 nm	el_mylogic	[['Al', 1.0], ['Er', 1.0], ['H', 1.0], ['S', 10.0]]	1.68	Waveguide refractive index at 543.5 nm (Â±0.005)	[1.68]	1
49707	10.1039/C5NR00070J	N/A	N/A	N/A	NaOH	0	1.33		snowball	[['H', 1.0], ['Na', 1.0], ['O', 1.0]]	1.33	refractive index	[1.33]	1	1
12650	10.1016/j.spmi.2017.11.015	11/13/2017	Superlattices and Microstructures	ENERGYSTRUCTURERADIATIVELIFETIMESINXGA1XNALNQUANTUMDOTS	GaN	0	2.15		el_mylogic	[['Ga', 1.0], ['N', 1.0]]	2.15	n	[2.15]	TCH
66260	10.1016/j.molliq.2003.12.007	3/16/2004	Journal of Molecular Liquids	TEMPERATUREDEPENDENCEDIELECTRICRELAXATIONLIQUIDDIMETHYLDIETHYLSULFOXIDES	DMSO	0	1.478		el_cde_tables	C[S](C)=O	1.478	nD	[1.478]	1
9995	10.1016/j.saa.2012.01.068	2/4/2012	Spectrochimica Acta Part A: Molecular and Biomolecular Spectroscopy	STUDYINTERACTIONBETWEENNCP4HYDROXYCOUMARINSBOVINESERUMALBUMINBYSPECTROSCOPICTECHNIQUES	NCP-(4-hydroxycoumarins)	0	1.33		el_mylogic	[['C', 1.0], ['N', 1.0], ['P-', 1.0]]	1.33	n	[1.33]	WS
24310	10.1016/S0022-3093(01)00918-8	12/18/2001	Journal of Non-Crystalline Solids	STUDYPHASETRANSITIONTHERMALNITRIDATIONNANOCRYSTALLINESOLGELTITANIAFILMS	HCl	0	2.04		el_mylogic	[['Cl', 1.0], ['H', 1.0]]	2.04	n	[2.04]	1
2252	10.1016/j.optmat.2013.07.009	8/12/2013	Optical Materials	AGNANOPARTICLESENHANCEDNEARIREMISSIONER3IONSDOPEDGLASSES	BBT2	0	2.086		el_mylogic	[['B', 1.0], ['BT', 2.0]]	2.086	n	[2.086]	1
24881	10.1016/j.fluid.2011.06.011	6/14/2011	Fluid Phase Equilibria	THERMOPHYSICALBEHAVIOURMIXTURE37DIMETHYL16OCTADIEN3OLETHANOL	(Â±)-linalool	0	1.4489		el_mylogic	CC(C)=CCCC(C)(O)C=C	1.4489	nD	[1.4489]	SB TABLE
60896	10.1016/j.saa.2005.12.028	3/9/2006	Spectrochimica Acta Part A: Molecular and Biomolecular Spectroscopy	SOLVENTEFFECTSABSORPTIONFLUORESCENCESPECTRACOUMARINS67MOLECULESDETERMINATIONGROUNDEXCITEDSTATEDIPOLEMOMENT	Dioxane	0	1.421		el_cde_tables	C1COCCO1	1.421	n	[1.421]	1
67424	10.1016/j.radphyschem.2015.12.003	12/3/2015	Radiation Physics and Chemistry	STRUCTURALPROPERTIESBI2O3B2O3SIO2NA2OGLASSESFORGAMMARAYSHIELDINGAPPLICATIONS	BBS-5	0	2.55		el_cde_tables	[['B', 2.0], ['S', -5.0]]	2.55	Refractive index	[2.55]	1
67256	10.1016/j.jct.2017.12.023	1/2/2018	The Journal of Chemical Thermodynamics	VOLUMETRICTRANSPORTPROPERTIESBINARYLIQUIDMIXTURES1ETHYL3METHYLIMIDAZOLIUMETHYLSULFATECANDIDATESOLVENTSFORREGENERATIVEFLUEGASDESULFURIZATIONPROCESSES	N-Methyl-2-pyrrolidone	0	1.46736		el_cde_tables	CN1CCCC1=O	1.46736	nD	[1.46736]	1
17391	10.1016/S0030-4018(99)00091-7	5/12/1999	Optics Communications	DISPERSIONEQUATIONCOEFFICIENTSFORREFRACTIVEINDEXBIREFRINGENCECALCITEQUARTZCRYSTALS	calcite	0	1.68014	0.4100 Î¼m	el_mylogic	[Ca++].[O-]C([O-])=O	1.68014	Refractive index	[1.68014]	1
24229	10.1016/j.optcom.2012.12.087	1/18/2013	Optics Communications	CORRELATIONOPTICALPROPERTIESACENTRICCRYSTALSCHEMICALCOMPOSITION	Lu2TeO6	0	2.16	7.0 Î¼m	el_mylogic	[['Lu', 2.0], ['O', 6.0], ['Te', 1.0]]	2.16	n	[2.16]	1
5952	10.1016/j.eurpolymj.2013.10.028	11/9/2013	European Polymer Journal	EXSITUSYNTHESISHIGHREFRACTIVEINDEXPOLYIMIDEHYBRIDFILMSCONTAININGTIO2CHELATEDBY4AMINOBENZOICACID	PI-TiO2	0	1.661		el_mylogic	[['I-', 1.0], ['O', 2.0], ['P', 1.0], ['Ti', 1.0]]	1.661	Refractive index	[1.661]	1
25138	10.1016/j.surfcoat.2017.01.062	2/9/2017	Surface and Coatings Technology	EFFECTSMICROSTRUCTUREOPTICALTHERMALPROPERTIESPOROUSSILICAFILMS	silica	0	1.05		el_mylogic	O=[Si]=O	1.05	Refractive index	[1.05]	UN
59537	10.1016/S0925-4005(98)00190-7	12/28/1998	Sensors and Actuators B: Chemical	INVERTEDGRADEDINDEXFIBERSTRUCTURESFOREVANESCENTWAVECHEMICALSENSING	Benzyl alcohol	0	1.541		el_cde_tables	OCc1ccccc1	1.541	nD	[1.541]	1
69963	10.1016/S0379-6779(03)00356-4	8/15/2003	Synthetic Metals	SPECTROSCOPICTRAVELLINGWAVELASINGCHARACTERISATIONGILCHTYPEHORNERTYPEMEHPPV	Toluene	0	1.4969		el_cde_tables	Cc1ccccc1	1.4969	nF	[1.4969]	1
1453	10.1016/j.jeurceramsoc.2007.04.003	6/12/2007	Journal of the European Ceramic Society	LASIONGLASSES	La8.15Si10O25.93N4.19	0	1.8		el_mylogic	[['La', 8.15], ['N', 4.19], ['O', 25.93], ['Si', 10.0]]	1.8	n	[1.8]	1
47652	10.1039/C1PY00487E	1/10/2012	Polymer Chemistry	Bis(phosphinimino)methanide borohydride complexes of the rare-earth elements as initiators for the ring-opening polymerization of trimethylene carbonate: combined experimental and computational investigations	borohydride	0	1.11		rsc_cde_text	[BH4-]	1.11	n	[1.11]	PP	1
48601	10.1038/s41598-018-29300-1	7/26/2018	Scientific Reports	Tailoring carbon nanotubes optical properties through chirality-wise silicon ring resonators	SWNTs17,25,26	0	1.6		springer_cde_text	[['N', 1.0], ['S', 1.0], ['Ts', 17.0], ['W', 1.0]]	1.6	refractive index	[1.6]	UN
27937	10.1016/j.fluid.2015.01.023	1/30/2015	Fluid Phase Equilibria	EFFECT2PROPANOLFERROUSSULFATECOPPERCHLORIDESOLUBILITYPHYSICOCHEMICALPROPERTIESACIDICCOPPERSULFATESOLUTIONS29815K	CuSO4Â·3H2O	0	1.4142		el_mylogic	[['Cu', 1.0], ['H', 2.0], ['O', 5.0], ['S', 1.0]]	1.4142	nD	[1.4142]	SB TABLE
1558	10.1016/j.jksus.2016.03.001	4/2/2016	Journal of King Saud University - Science	ALDGROWNNANOSTRUCTUREDZNOTHINFILMSEFFECTSUBSTRATETEMPERATURETHICKNESSENERGYBANDGAP	ZnO	0	1.55		el_mylogic	[['O', 1.0], ['Zn', 1.0]]	1.55	Refractive index (n)	[1.55]	1
77498	10.1016/j.molliq.2018.06.046	6/15/2018	Journal of Molecular Liquids	EXCESSMOLARENTHALPIESNALKANOLC2C10NDECANE29815KFLORYTRESZCZANOWICZBENSONMODEL	n-Decanol	0	1.4347		el_cde_tables	CCCCCCCCCCO	1.4347	nD	[1.4347]	1
19610	10.1016/j.surfcoat.2007.01.043	2/2/2007	Surface and Coatings Technology	AMORPHOUSTIO2FILMSHIGHREFRACTIVEINDEXDEPOSITEDBYPULSEDBIASARCIONPLATING	TiO2	0	2.38	550 nm	el_mylogic	[['O', 2.0], ['Ti', 1.0]]	2.38	Refractive Index	[2.38]	1
37772	10.1016/j.mssp.2018.06.033	7/4/2018	Materials Science in Semiconductor Processing	VANADIUMPENTOXIDEV2O5ANTIREFLECTIONCOATINGFORGRAPHENESILICONSOLARCELL	V2O5	0.25	1.75		el_cde_text	[['O', 5.0], ['V', 2.0]]	1.5â€?.0	refractive index	[1.5, 2.0]	1	1
26220	10.1016/j.fluid.2013.03.030	5/10/2013	Fluid Phase Equilibria	STUDYSOLVATIONCONSEQUENCESAMINOACIDSINAQUEOUSIONICLIQUIDSOLUTIONPROBEDBYPHYSICOCHEMICALAPPROACH	glycine	0	1.3357		el_mylogic	NCC(O)=O	1.3357	nD	[1.3357]	1
2017	10.1016/j.optmat.2010.10.032	11/16/2010	Optical Materials	INTENSITYPARAMETERSTM3DOPEDSC2O3TRANSPARENTCERAMICLASERMATERIAL	Sc2O3	0	1.97	786.97 nm	el_mylogic	[['O', 3.0], ['Sc', 2.0]]	1.97	n	[1.97]	1
32260	10.1016/j.jallcom.2012.05.118	6/12/2012	Journal of Alloys and Compounds	TRANSPARENTCONDUCTINGINDIUMMOLYBDENUMOXIDEFILMSBYPULSEDLASERABLATION	MoO3	0	2.02	400 nm	el_mylogic	[['Mo', 1.0], ['O', 3.0]]	2.02	Average refractive index of the films	[2.02]	UN
6468	10.1016/j.optmat.2016.01.012	1/25/2016	Optical Materials	OPTICALELECTRONICPROPERTIESSEMICONDUCTORSENERGYGAPS	CdS	0	2.38		el_mylogic	[['Cd', 1.0], ['S', 1.0]]	2.38	n	[2.38]	1
66894	10.1016/j.solener.2015.02.024	3/9/2015	Solar Energy	ABINITIOMETHODOPTICALINVESTIGATIONSCDS1XTEXALLOYSUNDERQUANTUMDOTSDIAMETEREFFECT	CdTe	0	3.345		el_cde_tables	[['Cd', 1.0], ['Te', 1.0]]	3.345	n	[3.345]	1
19996	10.1016/j.molliq.2015.05.032	5/29/2015	Journal of Molecular Liquids	THERMODYNAMICSTUDYASPIRININPRESENCEIONICLIQUID1HEXYL3METHYLIMIDAZOLIUMBROMIDEINACETONITRILET2881531815K	MeCN	0	1.3476		el_mylogic	CC#N	1.3476	nD	[1.3476]	SB TABLE
15117	10.1016/j.fuel.2014.05.004	5/23/2014	Fuel	LIQUIDLIQUIDEQUILIBRIUMDATAFORSYSTEMSCONTAININGBRAZILNUTBIODIESELMETHANOLGLYCERIN30315K32315K	Methanol	0	1.4311		el_mylogic	CO	1.4311	ri	[1.4311]	1
38403	10.1016/S0001-8686(01)00090-2	9/25/2001	Advances in Colloid and Interface Science	STRUCTUREPOLYDISPERSEDCOLLOIDSCHARACTERISEDBYLIGHTSCATTERINGELECTRONMICROSCOPY	AgI	0	1.334		el_cde_text	[['Ag', 1.0], ['I', 1.0]]	1.334	refractive indices	[1.334]	PP	1
40117	10.1016/j.ces.2015.12.022	12/30/2015	Chemical Engineering Science	INVESTIGATIONEMULSIFICATIONINSTATICMIXERSBYOPTICALMEASUREMENTTECHNIQUESUSINGREFRACTIVEINDEXMATCHING	silica	0	1.46		el_cde_text	O=[Si]=O	1.46	n	[1.46]	1	1
3279	10.1016/j.jtice.2008.11.001	1/18/2009	Journal of the Taiwan Institute of Chemical Engineers	SEPARATIONFORMULATIONULTRAPURELIQUIDPETROLATUMEGYPTIANPETROLEUMWAXYBYPRODUCT	MTBE	0	1.4396		el_mylogic	COC(C)(C)C	1.4396	Refractive index (98.9 Â°C)	[1.4396]	1
48330	10.1007/s11130-018-0660-7	3/2/2018	Plant Foods for Human Nutrition	Nutritional Value of Commercial Protein-Rich Plant Products	Tyr	0.01	3.76		springer_cde_table	NC(Cc1ccc(O)cc1)C(O)=O	3.76 Â± 0.01	n	[3.76]	WS
12135	10.1016/j.materresbull.2018.06.013	6/9/2018	Materials Research Bulletin	OPTICALMORPHOLOGICALDURABILITYSTUDIESQUATERNARYCHALCOGENIDEGESBASSTEFILMS	Ge27As13S50Te10	0	2.778		el_mylogic	[['As', 13.0], ['Ge', 27.0], ['S', 50.0], ['Te', 10.0]]	2.778	Refractive index, n	[2.778]	1
65602	10.1016/j.ijbiomac.2017.08.162	9/1/2017	International Journal of Biological Macromolecules	LASERMICRODISSECTIONHYPHENATEDHIGHPERFORMANCEGELPERMEATIONCHROMATOGRAPHYCHARGEDAEROSOLDETECTORULTRAPERFORMANCELIQUIDCHROMATOGRAPHYTRIPLEQUADRUPOLEMASSSPECTROMETRYFORHISTOCHEMICALANALYSISPOLYSACCHARIDESINHERBALMEDICINEGINSENGACASESTUDY	Galacturonic acid	0	4.02		el_cde_tables	O[C@@H](C=O)[C@@H](O)[C@@H](O)[C@H](O)C(O)=O	4.02	n	[4.02]	WS
77382	10.1016/j.optcom.2005.10.071	11/15/2005	Optics Communications	DIRECTIONALCOUPLERWAVELENGTHSELECTIVEFILTERBASEDDISPERSIVEBRAGGREFLECTIONWAVEGUIDE	SiO2	0	1.456		el_cde_tables	[['O', 2.0], ['Si', 1.0]]	1.456	refractive index	[1.456]	1
58276	10.1016/j.optlastec.2012.02.023	3/21/2012	Optics & Laser Technology	SYMMETRICSURFACEPLASMONRESONANCESENSINGSTRUCTUREEXCITEDBYAPLANARWAVEGUIDE	TM3	0	1.52016		el_cde_tables	[Tm+3]	1.52016	refractive index	[1.520156]	1
811	10.1016/j.cap.2016.04.001	4/5/2016	Current Applied Physics	INFLUENCEDOPINGANNEALINGTEMPERATURESTRUCTURALOPTICALPROPERTIESMG2SIO4EU3SYNTHESIZEDBYCOMBUSTIONMETHOD	Mg2SiO4	0	1.8176		el_mylogic	[['Mg', 2.0], ['O', 4.0], ['Si', 1.0]]	1.8176	Refractive index	[1.8176]	1
46894	10.1039/C5RA21373H	1/8/2016	RSC Advances	One-dimensional photonic crystals: fabrication, responsiveness and emerging applications in 3D construction	TiO2	0	1.74		rsc_cde_text	[['O', 2.0], ['Ti', 1.0]]	1.74	RI	[1.74]	1	1
19429	10.1016/j.powtec.2009.08.005	8/18/2009	Powder Technology	AREVIEWUNDERLYINGFUNDAMENTALSINAWETDISPERSIONSIZEANALYSISPOWDERS	Ethanol	0	1.36		el_mylogic	CCO	1.36	n	[1.36]	1
49129	10.1038/s41377-019-0121-6	1/16/2019	Light: Science & Applications	Direct observation of ultrafast plasmonic hot electron transfer in the strong coupling regime	Al2O3	0	1.77		springer_cde_text	[['Al', 2.0], ['O', 3.0]]	1.77	refractive index	[1.77]	1	1
58407	10.1016/j.asr.2009.06.015	6/26/2009	Advances in Space Research	DIFFERENTAPPROACHESRAYLEIGHOPTICALDEPTHDETERMINATION	CO2	0	1.00027		el_cde_tables	O=C=O	1.00027	Refractive index	[1.000274563]	1
55157	10.1016/j.optmat.2008.03.010	5/9/2008	Optical Materials	CORRELATIONBETWEENOPTICALELECTRONEGATIVITYREFRACTIVEINDEXTERNARYCHALCOPYRITESSEMICONDUCTORSINSULATORSOXIDESALKALIHALIDES	FeO	0	2.29		el_cde_tables	[['Fe', 1.0], ['O', 1.0]]	2.29	Refractive index	[2.29]	1
21945	10.1016/j.molliq.2017.06.052	6/13/2017	Journal of Molecular Liquids	SOLVATOCHROMICEFFECTSACLASSINDOLINEDERIVATIVESORGANICPHOTOSENSITIZERSABOUTINFLUENCEHYDROGENBONDACCEPTORDONORABILITIESPARAMETERS	cyclohexane	0	1.4266	524 nm	el_mylogic	C1CCCCC1	1.4266	n	[1.4266]	1
16128	10.1016/j.molliq.2009.04.002	4/16/2009	Journal of Molecular Liquids	ASTUDYDIELECTRICPROPERTIESREFRACTIVEINDICESANILINEBENZENETOLUENEOXYLENEPXYLENE29815K	aniline	0	2.4775		el_mylogic	Nc1ccccc1	2.4775	nD	[2.4775]	SB TABLE
48634	10.1038/s41598-018-27911-2	6/21/2018	Scientific Reports	Towards the indium nitride laser: obtaining infrared stimulated emission from planar monocrystalline InN structures	GaN	0	2.9		springer_cde_text	[['Ga', 1.0], ['N', 1.0]]	2.9	n	[2.9]	PP	1
40139	10.1016/j.cherd.2017.12.028	12/20/2017	Chemical Engineering Research and Design	IMPACTHSPBTBLADEANGLEGASPHASEHYDRODYNAMICSINAGASLIQUIDSTIRREDTANK	tip	0	1.33		el_cde_text	[O--]	1.33	refractive index n	[1.33]	UN
33316	10.1016/j.tsf.2018.01.058	2/2/2018	Thin Solid Films	DENSITYSIZEEFFECTSTHERMALCONDUCTIVITYATOMICLAYERDEPOSITEDTIO2AL2O3THINFILMS	TiO2	0.02	2.48	30 nm	el_mylogic	[['O', 2.0], ['Ti', 1.0]]	2.48Â±0.02	Index of refraction	[2.48]	1
11375	10.1016/j.biortech.2011.03.024	3/15/2011	Bioresource Technology	MICROWAVEASSISTEDALKALICATALYZEDTRANSESTERIFICATIONPONGAMIAPINNATASEEDOILFORBIODIESELPRODUCTION	NaOH	0	1.46		el_mylogic	[['H', 1.0], ['Na', 1.0], ['O', 1.0]]	1.46	Refractive index, 29 Â°C	[1.46]	1
3157	10.1016/j.optlastec.2006.08.004	9/20/2006	Optics & Laser Technology	FORMATIONDIFFRACTIVEMICRORELIEFDIAMONDFILMSURFACE	ZnSe	0	2.4		el_mylogic	[['Se', 1.0], ['Zn', 1.0]]	2.4	Refractive index, n	[2.4]	1
63186	10.1016/j.actaastro.2013.02.012	2/26/2013	Acta Astronautica	AMETHODFORDETERMINATIONGAMMARAYDIRECTIONINSPACE	CsI	0	1.8		el_cde_tables	[['Cs', 1.0], ['I', 1.0]]	1.8	Index of refraction	[1.8]	1
28127	10.1016/j.physb.2008.04.015	4/22/2008	Physica B: Condensed Matter	INVESTIGATIONSPECTROSCOPICPROPERTIESTHERMALSTABILITYER3YB3CODOPEDBI2O3B2O3GA2O3GLASSES	BBGA3	0	2.343		el_mylogic	[['B', 1.0], ['BGA', 3.0]]	2.343	n	[2.343]	1
32168	10.1016/S0039-6028(02)02553-0	12/3/2002	Surface Science	GROWTHANODICSULFIDEFILMHG1XCDXTEMCTBYPOTENTIALSTEPMETHODELECTROCHEMICALPASSIVATIONREGION	sulfide	0	2.13		el_mylogic	[S--]	2.13	Refractive index, n	[2.13]	1
10650	10.1016/j.atmosres.2010.12.015	12/23/2010	Atmospheric Research	OPERATIONALMODISAEROSOLRETRIEVALALGORITHMHIGHSPATIALRESOLUTIONAPPLICATIONOVERACOMPLEXURBANREGION	AOT	0	1.452	676 nm	el_mylogic	[Na+].CCCCC(CC)COC(=O)CC(C(=O)OCC(CC)CCCC)[S]([O-])(=O)=O	1.452	Real refractive index (676 nm)	[1.452]	UN
43867	10.1039/C6RA09684K	N/A	N/A	N/A	IZO	0	1.7	4 nm	rsc_mylogic	[['IZ', 1.0], ['O', 1.0]]	1.7	n (at 600 nm)	[1.7]	1
79631	10.1039/B211838F	3/4/2003	Photochemical & Photobiological Sciences	Singlet excited state dipole moments of dual fluorescent N -phenylpyrroles and 4-(dimethylamino)benzonitrile from solvatochromic and thermochromic spectral shifts	Ethyl cyanide	0	1.364		rsc_cde_tables	CCC#N	1.364	n	[1.364]	1
54192	10.1016/j.numecd.2015.10.010	11/14/2015	Nutrition, Metabolism and Cardiovascular Diseases	INCREASINGFRUITVEGETABLEINTAKENOEFFECTRETINALVESSELCALIBERINADULTSHIGHRISKDEVELOPINGCARDIOVASCULARDISEASE	cholesterol	0	5.6		el_cde_tables	CC(C)CCC[C@@H](C)[C@H]1CC[C@H]2[C@@H]3CC=C4C[C@@H](O)CC[C@]4(C)[C@H]3CC[C@]12C	5.6	n	[5.6]	WS
36031	10.1016/j.jlumin.2019.03.058	4/1/2019	Journal of Luminescence	SYNTHESISSPECTROSCOPICPROPERTIESANOVELTURNOFFFLUORESCENTPROBETHIENYLPYRIDINESUBSTITUTEDBODIPY	EtOH	0	1.36		el_cde_tables	CCO	1.36	Refractive index	[1.36]	1
52824	10.1016/S0925-3467(97)00171-7	7/10/1998	Optical Materials	OPTICALELECTRONEGATIVITYREFRACTIVEINDEXMATERIALS	GaSb	0	3.29		el_cde_tables	[['Ga', 1.0], ['Sb', 1.0]]	3.29	Refractive index	[3.29]	1
57119	10.1016/j.jct.2008.01.002	1/17/2008	The Journal of Chemical Thermodynamics	ISOBARICVAPOURLIQUIDLIQUIDEQUILIBRIUMDATAFORDINPROPYLETHERNPROPYLALCOHOLWATERDIISOPROPYLETHERISOPROPYLALCOHOLWATERSYSTEMS100KPA	Isopropyl alcohol	0	1.3752		el_cde_tables	CC(C)O	1.3752	nD	[1.3752]	1
67484	10.1016/j.ophtha.2013.01.005	2/8/2013	Ophthalmology	ORALDOCOSAHEXAENOICACIDINPREVENTIONEXUDATIVEAGERELATEDMACULARDEGENERATION	DHA	0	3.04		el_cde_tables	CC\C=C/C/C=C\C\C=C/C/C=C\C\C=C/C/C=C\CCC(O)=O	3.04	n	[3.04]	WS
50985	10.1039/C4AN01292E	N/A	N/A	N/A	SiN	0	2.05		snowball	[['N', 1.0], ['Si', 1.0]]	2.05	n	[2.05]	1	1
49883	10.1039/C7AN01576C	N/A	N/A	N/A	formamide	0	1.4		snowball	NC=O	1.4	refractive index	[1.4]	PP	1
28770	10.1016/j.fluid.2015.07.030	7/22/2015	Fluid Phase Equilibria	EXPERIMENTALISOBARICVAPORLIQUIDEQUILIBRIUMSUBATMOSPHERICLOCALATMOSPHERICPRESSURESVOLUMETRICPROPERTIESMOLARREFRACTIVITY2931531315KWATERTRIETHYLENEGLYCOL	TEG	0	1.4314		el_mylogic	OCCOCCOCCO	1.4314	nD	[1.4314]	SB TABLE
77809	10.1016/j.molliq.2018.08.059	8/12/2018	Journal of Molecular Liquids	THERMOPHYSICALPROPERTIESIONICLIQUID1ETHYL3METHYLIMIDAZOLIUMETHYLSULFATEINORGANICSOLVENTSDILUTEREGION	Acetonitrile	0	1.3411		el_cde_tables	CC#N	1.3411	nD	[1.3411]	1
29119	10.1016/j.fluid.2015.12.014	12/18/2015	Fluid Phase Equilibria	AQUEOUSTWOPHASESYSTEMPOLYETHYLENEGLYCOL4000FERROUSSULFATEDIFFERENTTEMPERATURES	FeSO4	0	1.35972		el_mylogic	[['Fe', 1.0], ['O', 4.0], ['S', 1.0]]	1.35972	nD	[1.35972]	1
17986	10.1016/j.molliq.2012.07.025	7/29/2012	Journal of Molecular Liquids	DENSITIESVISCOSITIESREFRACTIVEINDICESEXCESSPROPERTIESANILINEOANISIDINE2ALKOXYETHANOLS30315K	o-anisidine	0	1.419		el_mylogic	COc1ccccc1N	1.419	Refractive index nD	[1.419]	SB TABLE
23880	10.1016/j.optcom.2011.11.019	11/24/2011	Optics Communications	MONOLITHICALLYINTEGRATEDTUNABLEDUALWAVELENGTHPHOTODETECTORFLATTOPRESPONSE	InP	0	3.17		el_mylogic	[['In', 1.0], ['P', 1.0]]	3.17	Refractive index	[3.17]	1
39825	10.1016/j.orgel.2014.02.017	3/5/2014	Organic Electronics	COLORSTABLEITOFREEWHITEORGANICLIGHTEMITTINGDIODESENHANCEDEFFICIENCYUSINGSOLUTIONPROCESSEDTRANSPARENTELECTRODESOPTICALOUTCOUPLINGLAYERS	PEDOT	0	1.9		el_cde_text	[['OT', 1.0], ['PED', 1.0]]	âˆ?.9	refractive indices n	[1.9]	CO1
7669	10.1016/j.spmi.2013.10.041	10/30/2013	Superlattices and Microstructures	CONTROLLINGSTRUCTURALOPTICALPROPERTIESNANOSTRUCTUREDZNOTHINFILMSBYCADMIUMCONTENT	ZnO	0	1.44		el_mylogic	[['O', 1.0], ['Zn', 1.0]]	1.44	Refractive index, n	[1.44]	1
34333	10.1016/j.quascirev.2016.08.022	8/25/2016	Quaternary Science Reviews	IDENTIFICATIONCHANGBAISHANMILLENNIUMBTMERUPTIONDEPOSITINLAKESUIGETSUSG06SEDIMENTARYARCHIVEJAPANSYNCHRONISATIONHEMISPHERICWIDEPALAEOCLIMATEARCHIVES	SiO2	0	1.79		el_cde_tables	[['O', 2.0], ['Si', 1.0]]	1.79	n	[1.79]	WS
72362	10.1016/j.saa.2016.07.034	7/20/2016	Spectrochimica Acta Part A: Molecular and Biomolecular Spectroscopy	ENVIRONMENTEFFECTSPECTRALCHARGEDISTRIBUTIONCHARACTERISTICSDRUGSFOLATEDERIVATIVES	Acetonitrile	0	1.344		el_cde_tables	CC#N	1.344	n	[1.344]	1
51096	10.1039/B606438H_Â© The Royal Society of Chemistry 2007	N/A	N/A	N/A	HSQ	0	1.394		snowball	[['H', 1.0], ['SQ', 1.0]]	1.394	refractive index	[1.394]	1	1
62987	10.1016/S0006-3495(03)74987-X	12/11/2008	Biophysical Journal	PLASMONWAVEGUIDERESONANCEIMPEDANCESPECTROSCOPYSTUDIESINTERACTIONBETWEENPENETRATINSUPPORTEDLIPIDBILAYERMEMBRANES	SiO2	0.001	1.499		el_cde_tables	[['O', 2.0], ['Si', 1.0]]	1.499 Â± 0.001	nav	[1.499]	1
20373	10.1016/S0022-3093(96)00660-6	3/11/1999	Journal of Non-Crystalline Solids	EFFECTYF3INF3INCORPORATIONZBLALIGLASSESCONTAININGHIGHLEVELSPBF2	YF3	0	1.5335		el_mylogic	[['F', 3.0], ['Y', 1.0]]	1.5335	n	[1.5335]	UN
70806	10.1016/S0030-4018(97)00510-5	1/26/1999	Optics Communications	OPTICALACTIVITYINPHOTOREFRACTIVEBI12TIO20	BSO	0	2.615		el_cde_tables	[['B', 1.0], ['O', 1.0], ['S', 1.0]]	2.615	Refractive index	[2.615]	1
6514	10.1016/j.porgcoat.2005.02.011	4/25/2005	Progress in Organic Coatings	STYRENATIONMAHALEBANCHOVYOILS	triglyceride	0	1.479		el_mylogic	O=COCC(COC=O)OC=O	1.479	Refractive index, nD20	[1.479]	1
11314	10.1002/jps.23746	12/30/2015	Journal of Pharmaceutical Sciences	UTILIZINGDYNAMICLIGHTSCATTERINGAPROCESSANALYTICALTECHNOLOGYFORPROTEINFOLDINGAGGREGATIONMONITORINGINVACCINEMANUFACTURING	Urea	0	1.347		el_mylogic	NC(N)=O	1.347	Refractive Index	[1.347]	SB TABLE
67742	10.1016/j.ophtha.2015.08.024	9/26/2015	Ophthalmology	COMPARATIVEEFFECTIVENESSTHREEPROPHYLACTICSTRATEGIESPREVENTCLINICALMACULAREDEMAAFTERPHACOEMULSIFICATIONSURGERY	prednisolone	0	3.5		el_cde_tables	C[C@]12C[C@H](O)[C@H]3[C@@H](CCC4=CC(=O)C=C[C@]34C)[C@@H]1CC[C@]2(O)C(=O)CO	3.5	n	[3.5]	WS
56836	10.1016/j.jct.2007.02.010	3/5/2007	The Journal of Chemical Thermodynamics	THERMODYNAMICPROPERTIESESTERANALKANEXVIIIEXPERIMENTALHMEANDVMEVALUESFORALKYLBUTANOATEANALKANET31815K	Methyl butanoate	0	1.3752		el_cde_tables	CCCC(=O)OC	1.3752	nD	[1.3752]	1
68097	10.1016/j.jlumin.2006.07.001	8/22/2006	Journal of Luminescence	FLUORESCENCESOLVATOCHROMISMAMEROCYANINEDYEAHIGHQUADRATICPOLARIZABILITYINSOLUTIONSPOLYMERFILMS	acetonitrile	0	1.3442		el_cde_tables	CC#N	1.3442	n	[1.3442]	1
1526	10.1016/S0272-8842(00)00044-4	12/19/2000	Ceramics International	DISPERSIONBEHAVIORSICNNANOPOWDERSINORGANICLIQUIDS	n-Hexane	0	1.3751		el_mylogic	CCCCCC	1.3751	n	[1.3751]	1
34459	10.1016/j.jlumin.2014.03.046	3/28/2014	Journal of Luminescence	5679TETRAHYDRO13DIOXOLO45HCARBAZOL8ONEASOLVATOCHROMICPETACCEPTORFLUORESCENTPROBE	MeOH	0	1.326		el_cde_tables	CO	1.326	n	[1.326]	1
54624	10.1016/j.jmst.2012.11.003	12/24/2012	Journal of Materials Science & Technology	PROPERTIESSTRUCTURESBI2O3B2O3TEO2GLASS	BBT4	0	2.114		el_cde_tables	[['B', 1.0], ['BT', 4.0]]	2.114	Refractive index	[2.114]	1
38191	10.1016/j.egypro.2016.07.094	9/23/2016	Energy Procedia	DOUBLELAYERSULTRATHINASIHSINXFORSURFACEPASSIVATIONNTYPECRYSTALLINESIWAFERS	silicon	0	2.8		el_cde_text	[SiH4]	2.8	n	[2.8]	RD
12227	10.1016/j.snb.2004.08.021	9/29/2004	Sensors and Actuators B: Chemical	DEVELOPMENTNOVELOPTICALWAVEGUIDESURFACEPLASMONRESONANCESPRSENSORDUALLIGHTEMITTINGDIODES	ethanolâ€?0	1.3336	589 nm	el_mylogic	CCO	1.3336	Refractive index	[1.3336]	1
44742	10.1039/C7CP01460K	5/31/2017	Physical Chemistry Chemical Physics	Regular and red-shifted fluorescence of the donorâ€“acceptor compound 5-(1 H -pyrrole-1-yl)thiophenecarbonitrile (TCN) is efficiently quenched by internal modes of thiophene	n-hexane	0	1.37		rsc_cde_text	CCCCCC	1.37	n	[1.37]	1	1
46328	10.1039/C7TC01756A	7/13/2017	Journal of Materials Chemistry C	Colloidal-lithographed TiO 2 photonic nanostructures for solar cell light trapping	TiO2	0	2.5		rsc_cde_text	[['O', 2.0], ['Ti', 1.0]]	âˆ?.5	refractive index n	[2.5]	1	1
24089	10.1016/j.sna.2019.03.010	3/9/2019	Sensors and Actuators A: Physical	LOSSYMODERESONANCEOPTICALSENSORSBASEDINDIUMGALLIUMZINCOXIDETHINFILM	ZrO2	0.01	1.41		el_mylogic	[['O', 2.0], ['Zr', 1.0]]	1.41-1.43	R.I. Range	[1.41, 1.43]	1
17464	10.1016/S0030-4018(99)00091-7	5/12/1999	Optics Communications	DISPERSIONEQUATIONCOEFFICIENTSFORREFRACTIVEINDEXBIREFRINGENCECALCITEQUARTZCRYSTALS	calcite	0	1.48176	0.8330 Î¼m	el_mylogic	[Ca++].[O-]C([O-])=O	1.48176	Refractive index	[1.48176]	1
28499	10.1016/j.physb.2006.11.015	12/22/2006	Physica B: Condensed Matter	ELECTRONICPOLARIZABILITYOPTICALBASICITYLANTHANIDEOXIDES	Dy2O3	0	1.975		el_mylogic	[['Dy', 2.0], ['O', 3.0]]	1.975	n	[1.975]	1
7690	10.1016/j.jct.2013.05.041	5/30/2013	The Journal of Chemical Thermodynamics	DENSITIESREFRACTIVEINDICESVISCOSITIESNNDIETHYLETHANOLAMMONIUMCHLORIDEGLYCEROLETHYLENEGLYCOLDEEPEUTECTICSOLVENTSAQUEOUSSOLUTIONS	H2O	0	1.3725		el_mylogic	[['H', 2.0], ['O', 1.0]]	1.3725	nD	[1.3725]	SB TABLE
8248	10.1016/j.ijggc.2018.05.004	5/10/2018	International Journal of Greenhouse Gas Control	DEVELOPMENTAFACILERECLAIMINGPROCESSFORDEGRADEDALKANOLAMINEGLYCOLSOLVENTSUSEDFORCO2CAPTURESYSTEMS	MEG	0	1.3849		el_mylogic	[Br-].NC([NH3+])=NCCS	1.3849	Refractive index	[1.3849]	1
62895	10.1016/j.optmat.2018.08.012	8/22/2018	Optical Materials	FLUORESCENTMESOBENZYLCURCUMINOIDBORONCOMPLEXSYNTHESISPHOTOPHYSICSDFTNLOSTUDY	Toluene	0	1.4969		el_cde_tables	Cc1ccccc1	1.4969	n	[1.4969]	1
50973	10.1016/j.physe.2018.07.039Physica E: Low-dimensional Systems and Nanostructures	N/A	N/A	N/A	Chlorobenzene	0	1.5		snowball	Clc1ccccc1	1.5	n	[1.5]	1	1
9227	10.1016/j.enconman.2014.02.050	3/14/2014	Energy Conversion and Management	REMOVALSILOXANESINSEWAGESLUDGEBYTHERMALTREATMENTGASSTRIPPING	Decamethylcyclopentasiloxane	0	3.87		el_mylogic	C[Si]1(C)O[Si](C)(C)O[Si](C)(C)O[Si](C)(C)O[Si](C)(C)O1	3.87	Refractive index at 20 Â°C	[3.87]	TCH
30186	10.1016/j.jnoncrysol.2016.11.005	11/27/2016	Journal of Non-Crystalline Solids	CALCULATIONPHYSICALPROPERTIESGLASSVIAPHASEDIAGRAMAPPROACH	Na2OÂ·2GeO2	0	1.63		el_mylogic	[['Ge', 1.0], ['Na', 2.0], ['O', 2.0], ['OÂ·', 2.0]]	1.63	Refractive index (nD)	[1.63]	1
28526	10.1016/j.fluid.2015.03.040	3/28/2015	Fluid Phase Equilibria	ATMOSPHERICDENSITIESINTERFACIALTENSIONSFOR1ALKANOL1BUTANOL1OCTANOLWATERETHERMTBEETBEDIPETAMETHPWATERDEMIXEDMIXTURES	ETBE	0	1.37468		el_mylogic	CCOC(C)(C)C	1.37468	nD	[1.37468]	1
72238	10.1016/j.molliq.2012.01.008	1/26/2012	Journal of Molecular Liquids	SOLVENTEFFECTSABSORPTIONFLUORESCENCESPECTRACUIIPHTHALOCYANINEDFTCALCULATIONS	Benzyl alcohol	0	1.54		el_cde_tables	OCc1ccccc1	1.54	n	[1.54]	1
31785	10.1016/j.tsf.2011.05.014	5/18/2011	Thin Solid Films	THERMALCONDUCTIVITYSOUNDVELOCITYMEASUREMENTSPLASMAENHANCEDCHEMICALVAPORDEPOSITEDASICHTHINFILMS	SiC	0	1.65	673 nm	el_mylogic	C=[SiH2]	1.65	n	[1.65]	1
10367	10.1016/j.solmat.2011.01.031	5/6/2011	Solar Energy Materials and Solar Cells	DURABILITYFRESNELLENSESAREVIEWSPECIFICCONCENTRATINGPHOTOVOLTAICAPPLICATION	PDMS	0	1.41	589.5 nm	el_mylogic	[['PDM', 1.0], ['S', 1.0]]	1.41	n, real refractive index (unitless) at Î»=589.5 nm	[1.41]	1
246	10.1016/j.mssp.2006.10.028	11/7/2006	Materials Science in Semiconductor Processing	ZRALOTERNARYOXIDEACANDIDATEFORHIGHKDIELECTRICS	Al2O3	0	1.645		el_mylogic	[['Al', 2.0], ['O', 3.0]]	1.645	n	[1.645]	UN
3997	10.1016/S0143-8166(03)00035-6	6/16/2003	Optics and Lasers in Engineering	DESIGNOPERATIONAFIBEROPTICSENSORFORLIQUIDLEVELDETECTION	CaCl2	0.035	1.37		el_mylogic	[['Ca', 1.0], ['Cl', 2.0]]	1.37â€?.44	Index of refraction	[1.37, 1.44]	1
45941	10.1039/C5RA13110C	10/6/2015	RSC Advances	On/off switching of structural color by using multi-bilayered films containing copolymers having azobenzene and biphenyl side groups	PVA	0	1.5		rsc_cde_text	[['P', 1.0], ['VA', 1.0]]	1.5	refractive index	[1.5]	1	1
5885	10.1016/j.polymer.2006.11.008	12/15/2006	Polymer	SOLIDSTATESTRUCTUREPOLYCARBONATEBLENDSLEADPHTHALOCYANINE	polycarbonate	0	1.6		el_mylogic	CC(C)(c1ccc(O)cc1)c2ccc(O)cc2	1.6	Refractive index	[1.6]	1
25542	10.1016/j.jcis.2009.08.028	8/21/2009	Journal of Colloid and Interface Science	SPECTRALPARAMETERSHAMAKERCONSTANTSSILICONHYDRIDECOMPOUNDSORGANICSOLVENTS	Methylanisole	0	1.5124		el_mylogic	COc1ccccc1C	1.5124	n	[1.5124]	1
30673	10.1016/j.jnoncrysol.2017.09.033	9/22/2017	Journal of Non-Crystalline Solids	REFRACTIVEINDEXVARIATIONRAREEARTHINCORPORATIONINAMORPHOUSAL2O3THINFILMS	Al2O3	0	1.917		el_mylogic	[['Al', 2.0], ['O', 3.0]]	1.917	n	[1.917]	TCH
49076	10.1186/1556-276X-7-32	1/5/2012	Nanoscale Research Letters	A novel method for crystalline silicon solar cells with low contact resistance and antireflection coating by an oxidized Mg layer	MgO	0	1.74		springer_cde_text	[['Mg', 1.0], ['O', 1.0]]	1.74	refractive index	[1.74]	1	1
59426	10.1016/j.enconman.2010.06.016	6/25/2010	Energy Conversion and Management	CATALYTICPYROLYSISLDPELEADSVALUABLERESOURCERECOVERYREDUCTIONWASTEPROBLEMS	Al2O3	0	1.483		el_cde_tables	[['Al', 2.0], ['O', 3.0]]	1.483	Refractive index	[1.483]	1
25084	10.1016/S0022-3093(02)01576-4	6/4/2002	Journal of Non-Crystalline Solids	OPTICALPROPERTIESNEWLOWPHONONSNF2PBF2ZNF2GLASSES	SPZ	0.01	1.7		el_mylogic	[['PZ', 1.0], ['S', 1.0]]	1.70Â±0.01	Refractive index	[1.7]	1
46057	10.1039/C4RA04859H	8/4/2014	RSC Advances	Reduced graphene oxideâ€“gold nanorod composite material stabilized in silicate solâ€“gel matrix for nitric oxide sensor	NO	0	3		rsc_cde_text	[['N', 1.0], ['O', 1.0]]	3	n	[3.0]	1	1
3462	10.1016/j.triboint.2007.02.017	4/9/2007	Tribology International	TRIBOLOGICALCHARACTERISTICSSELFASSEMBLEDMONOLAYERSILOXANEBONDINGSISURFACE	Methyloctadecyldichlorosilane	0	1.455		el_mylogic	CCCCCCCCCCCCCCCCCC[Si](C)(Cl)Cl	1.455	Refractive index at 24âˆ˜C	[1.455]	1
48504	10.1007/s12265-011-9296-9	7/24/2011	Journal of Cardiovascular Translational Research	Alterations in Platelet Function and Cell-Derived Microvesicles in Recently Menopausal Women: Relationship to Metabolic Syndrome and Atherogenic Risk	TRAP	0	5.3		springer_cde_table	CC(C)CC(NC(=O)C(CC(C)C)NC(=O)C(Cc1ccccc1)NC(=O)C(N)CO)C(=O)NC(CCCNC(N)=N)C(=O)NC(CC(N)=O)C(=O)N2CCCC2C(=O)NC(CC(N)=O)C(=O)NC(CC(O)=O)C(=O)NC(CCCCN)C(=O)NC(Cc3ccc(O)cc3)C(=O)NC(CCC(O)=O)C(=O)N4CCCC4C(=O)NC(Cc5ccccc5)C(O)=O	5.3	n	[5.3]	WS
58873	10.1016/j.polymer.2003.10.027	11/14/2003	Polymer	CHANGESINMISCIBILITYBINARYTERNARYBLENDSSAMECHEMICALCOMPONENTSCOMPOSITIONS	DMPC	0	2.05		el_cde_tables	COC(=O)OC(=O)OC	2.05	n	[2.05]	WS
18984	10.1016/S0030-4018(00)01152-4	2/9/2001	Optics Communications	DISPERSIONOPTICALCONSTANTSQUARTZPOLYMETHYLMETHACRYLATEGLASSESINAWIDESPECTRALRANGE023M	quartz	0	1.479	2560 nm	el_mylogic	O=[Si]=O	1.479	n	[1.479]	1
71546	10.1016/S1010-6030(03)00098-4	3/29/2003	Journal of Photochemistry and Photobiology A: Chemistry	SPECTRALLUMINESCENTSOLVATOCHROMICPROPERTIESANTICANCERDRUGCAMPTOTHECIN	Benzene	0	1.5011		el_cde_tables	c1ccccc1	1.5011	n	[1.5011]	1
20417	10.1016/j.molliq.2015.12.056	12/30/2015	Journal of Molecular Liquids	PHASEBEHAVIORCNMIMCLBRN2468MNO3MNAKRBCSH2OSYSTEMS29815K	CsNO3	0	1.3479		el_mylogic	[['Cs', 1.0], ['N', 1.0], ['O', 3.0]]	1.3479	nD	[1.3479]	SB TABLE
45070	10.1039/C5RA22418G	1/26/2016	RSC Advances	High-efficiency, stable and non-chemically doped grapheneâ€“Si solar cells through interface engineering and PMMA antireflection	SiOxâ€“Si	0	2.3		rsc_cde_text	[['Ox-', 1.0], ['Si', 2.0]]	2.3	n	[2.3]	1
7269	10.1016/S0925-4005(99)00058-1	1/11/2000	Sensors and Actuators B: Chemical	ORGANICVAPOURSENSINGUSINGTHINFILMSACOORDINATIONPOLYMERCOMPARISONELECTRICALOPTICALTECHNIQUES	Toluene	0	1.494		el_mylogic	Cc1ccccc1	1.494	Refractive index	[1.494]	1
70848	10.1016/S0378-3812(98)00248-9	11/23/1998	Fluid Phase Equilibria	THERMODYNAMICBEHAVIOURMIXTURESCONTAININGMETHYLACETATEMETHANOL1BUTANOL29815KAPPLICATIONERASMODEL	Methanol	0	1.32652		el_cde_tables	CO	1.32652	nD	[1.32652]	1
62701	10.1016/j.foodres.2016.02.003	2/10/2016	Food Research International	EFFECTSGEOGRAPHICALORIGINVARIETYFARMINGSYSTEMCHEMICALMARKERSINVITROANTIOXIDANTCAPACITYBRAZILIANPURPLEGRAPEJUICES	Syringic acid	0	2.03		el_cde_tables	COc1cc(cc(OC)c1O)C(O)=O	2.03	n	[2.03]	WS
32161	10.1016/j.tca.2011.07.023	7/30/2011	Thermochimica Acta	THERMOPHYSICALSTUDYNHEXANENHEPTANE1CHLOROPROPANESYSTEMS	1-Chloropropane	0	1.39139		el_mylogic	CCCCl	1.39139	nD	[1.391394]	1
29216	10.1016/j.fluid.2016.02.011	2/13/2016	Fluid Phase Equilibria	CRITICALPHENOMENAINBROMOBENZENE1HEXYL3METHYLIMIDAZOLIUMBISTRIFLUOROMETHYLSULFONYLIMIDEBINARYSOLUTION	bromobenzene	0	1.5605	632.8 nm	el_mylogic	Brc1ccccc1	1.5605	n	[1.5605]	SB TABLE
22409	10.1016/S0021-9797(02)00094-2	2/4/2003	Journal of Colloid and Interface Science	EFFECTFLUORINEPLASMATREATMENTPMMAAPPLICATIONPASSIVEOPTICALWAVEGUIDES	PMMA	0	1.4809	0.94 Î¼m	el_mylogic	COC(=O)[C](C)C	1.4809	nD	[1.4809]	1	1
73206	10.1016/j.solmat.2019.01.019	1/22/2019	Solar Energy Materials and Solar Cells	THERMALATOMICLAYERDEPOSITIONALOXNYTHINFILMSFORSURFACEPASSIVATIONNANOTEXTUREDFLEXIBLESILICON	AlOxNy_3	0	1.885		el_cde_tables	[['Al', 1.0], ['Ny_', 3.0], ['Ox', 1.0]]	1.885	Refractive index	[1.885]	1
74348	10.1016/j.jmr.2011.06.010	6/20/2011	Journal of Magnetic Resonance	MODIFICATIONENCAPSULATIONPRESSUREREVERSEMICELLESINLIQUIDETHANE	Ethyl acetate	0	1.37		el_cde_tables	CCOC(C)=O	1.37	Refractive index	[1.37]	1
24935	10.1016/j.jphotochem.2015.04.023	4/29/2015	Journal of Photochemistry and Photobiology A: Chemistry	FACILEPREPARATIONFLUORESCENCEPROPERTIESASOLUBLEOLIGOPYRROLEDERIVATIVE	DMSO	0	1.477	467 nm	el_mylogic	C[S](C)=O	1.477	n	[1.477]	1
25171	10.1016/S0040-6090(97)00934-6	6/25/1998	Thin Solid Films	DETERMINATIONSTRUCTURESHAPENANOCLUSTERSOBTAINEDINSULPHIDATIONLANGMUIRBLODGETTLAYERS	CdS	0.02	2.26		el_mylogic	[['Cd', 1.0], ['S', 1.0]]	2.26Â±0.02	n	[2.26]	1
28235	10.1016/j.fluid.2014.10.005	10/21/2014	Fluid Phase Equilibria	ACHEMICALSTRUCTUREBASEDMODELFORESTIMATIONREFRACTIVEINDICESORGANICCOMPOUNDS	1-Phenyl-1-pentanol	0	1.4086		el_mylogic	CCCCC(O)c1ccccc1	1.4086	Refractive index	[1.4086]	1
67841	10.1016/j.saa.2013.12.031	12/17/2013	Spectrochimica Acta Part A: Molecular and Biomolecular Spectroscopy	DETERMINATIONGROUNDEXCITEDSTATEDIPOLEMOMENTSDIPOLARLASERDYESBYSOLVATOCHROMICSHIFTMETHOD	DMSO	0	1.479		el_cde_tables	C[S](C)=O	1.479	n	[1.479]	1
55129	10.1016/j.optmat.2008.03.010	5/9/2008	Optical Materials	CORRELATIONBETWEENOPTICALELECTRONEGATIVITYREFRACTIVEINDEXTERNARYCHALCOPYRITESSEMICONDUCTORSINSULATORSOXIDESALKALIHALIDES	Al2O3	0	1.92		el_cde_tables	[['Al', 2.0], ['O', 3.0]]	1.92	Refractive index	[1.92]	1
33296	10.1016/j.tca.2016.12.010	1/12/2017	Thermochimica Acta	ISOBARICPHASEEQUILIBRIUMMORPHOLINE1DECANOLVOLUMETRICPROPERTIESMOLARREFRACTIVITY2931533315KMORPHOLINE1DECANOL1OCTANOLTOLUENESYSTEMAPPLICATIONSPRIGOGINEFLORYPATTERSONTHEORY	toluene	0	1.49666		el_mylogic	Cc1ccccc1	1.49666	Refractive Index (nD)	[1.49666]	1
62063	10.1016/j.dyepig.2007.08.009	9/2/2007	Dyes and Pigments	SYNTHESESCHARACTERIZATIONPROPERTIESMETALLOPHTHALOCYANINECOMPLEXESSUBSTITUTEDBYN2HYDROXYETHYLPIPERAZINEN2ETHANESULFONICACIDHEPES	Ethyl acetate	0	1.372		el_cde_tables	CCOC(C)=O	1.372	Refractive index	[1.372]	1
7378	10.1016/j.jct.2013.01.015	1/29/2013	The Journal of Chemical Thermodynamics	TERNARYLIQUIDLIQUIDEQUILIBRIUMDATAFORWATERBUTYRICACIDNHEXANENHEXANOLSYSTEMST298230823182K	Butyricacid	0	1.3976		el_mylogic	CCCC(O)=O	1.3976	nD	[1.3976]	1
25332	10.1016/j.chemphys.2006.11.014	11/21/2006	Chemical Physics	ABSORPTIONEMISSIONSPECTROSCOPICCHARACTERISATIONAPYRENEFLAVINDYAD	acetonitrile	0	1.3481	428 nm	el_mylogic	CC#N	1.3481	nF	[1.3481]	1
74288	10.1016/S0378-3812(03)00152-3	6/4/2003	Fluid Phase Equilibria	PROPANEDIOLSFORSEPARATIONCITRUSOILLIQUIDLIQUIDEQUILIBRIALIMONENELINALOOL12PROPANEDIOL13PROPANEDIOL	Linalool	0	1.4597		el_cde_tables	CC(C)=CCCC(C)(O)C=C	1.4597	nD	[1.4597]	1
34418	10.1016/j.solener.2017.11.014	11/21/2017	Solar Energy	MATHEMATICALMODELFORDESIGNINGALIGHTREDIRECTINGPRISMATICPANEL	PMMA	0	1.49		el_cde_tables	COC(=O)[C](C)C	1.49	Refractive index	[1.49]	1
51017	10.1039/C3TC30324A_Â© The Royal Society of Chemistry 2013	N/A	N/A	N/A	ZrO2	0	2.15		snowball	[['O', 2.0], ['Zr', 1.0]]	2.15	refractive index	[2.15]	1	1
14026	10.1016/j.solener.2015.12.012	1/5/2016	Solar Energy	FUNCTIONALNANOTEXTUREDTITANIACOATINGSSELFCLEANINGANTIREFLECTIVEPROPERTIESFORPHOTOVOLTAICSURFACES	Titania	0	1.817	1077 nm	el_mylogic	O=[Ti]=O	1.817	n	[1.817]	1
57176	10.1016/S0143-8166(02)00090-8	5/21/2003	Optics and Lasers in Engineering	CHARACTERIZATIONHEATTREATEDTUNGSTENTHINFILMSUSINGPICOSECONDDURATIONTHERMOELASTICTRANSIENTS	Niobium	0	2.23		el_cde_tables	[Nb]	2.23	Index of refraction	[2.23]	1
32515	10.1016/j.tsf.2014.01.052	1/24/2014	Thin Solid Films	ALUMINUMDOPEDZINCOXIDESOLGELTHINFILMSINFLUENCESOLSWATERCONTENTRESISTIVITY	H2O	0.006	1.92		el_mylogic	[['H', 2.0], ['O', 1.0]]	1.920 Â± 0.006	Refractive index after FG nFG	[1.92]	UN
1473	10.1016/j.jeurceramsoc.2007.04.003	6/12/2007	Journal of the European Ceramic Society	LASIONGLASSES	La13.1Si10O12.57N18.23	0	2.31		el_mylogic	[['La', 13.1], ['N', 18.23], ['O', 12.57], ['Si', 10.0]]	2.31	n	[2.31]	1
12123	10.1016/j.saa.2012.11.064	12/5/2012	Spectrochimica Acta Part A: Molecular and Biomolecular Spectroscopy	STUDYBINDINGCHLOROAMPHENICOLBOVINESERUMALBUMINBYFLUORESCENCEUVVISSPECTROSCOPY	CPC	0	1.31		el_mylogic	CPC	1.31	n	[1.31]	WS
48177	10.1039/C4RA12766H	1/15/2015	RSC Advances	Effect of functional groups on dielectric, optical gas sensing properties of graphene oxide and reduced graphene oxide at room temperature	PMMA	0	1.492		rsc_cde_text	COC(=O)[C](C)C	1.492	refractive index	[1.492]	1	1
10582	10.1016/j.saa.2012.06.017	6/16/2012	Spectrochimica Acta Part A: Molecular and Biomolecular Spectroscopy	FLUORESCENTTURNONDETECTIONASSAYWATERBASED42DIMETHYLAMINOETHYLOXYNOCTADECYL18NAPHTHALIMIDEAGGREGATIONINDUCEDEMISSIONENHANCEMENT	Dichloromethane	0	1.424	363 nm	el_mylogic	ClCCl	1.424	n	[1.424]	1
52568	10.1016/j.arabjc.2012.02.013	3/3/2012	Arabian Journal of Chemistry	DENSITYREFRACTIVEINDEXMOLARREFRACTIVITYBINARYLIQUIDMIXTURE2931529815303153081531315K	Acetonitrile	0	1.444		el_cde_tables	CC#N	1.444	n	[1.444]	WS
9427	10.1016/j.saa.2011.09.042	9/28/2011	Spectrochimica Acta Part A: Molecular and Biomolecular Spectroscopy	SOLVATOCHROMISMEFFECTSDIPOLEMOMENTSPHOTOPHYSICALBEHAVIORAZOSULFONAMIDEDYES	1-Butanol	0	1.399		el_mylogic	CCCCO	1.399	n	[1.399]	1
63247	10.1016/j.fuproc.2007.04.011	6/7/2007	Fuel Processing Technology	SEPARATIONDIFFERENTPARAFFINWAXGRADESUSINGTWOCOMPARATIVEDEOILINGTECHNIQUES	Butyl acetate	0	1.4199		el_cde_tables	CCCCOC(C)=O	1.4199	Refractive index	[1.4199]	1
12113	10.1016/j.jct.2016.10.047	11/1/2016	The Journal of Chemical Thermodynamics	LIQUIDLIQUIDPHASEEQUILIBRIUMHEATCAPACITYBINARYSOLUTION2PROPANOL1OCTYL3METHYLIMIDAZOLIUMHEXAFLUOROPHOSPHATE	2-propanol	0	1.4199	632.8 nm	el_mylogic	CC(C)O	1.4199	n	[1.4199]	SB TABLE
31547	10.1016/j.tsf.2007.08.010	8/14/2007	Thin Solid Films	FABRYPEROTFRINGESHYDROGENBONDEDASSEMBLYFILMS	quartz	0	1.48		el_mylogic	O=[Si]=O	1.48	Refractive index of the film (n1)	[1.48]	UN
39593	10.1016/j.ijleo.2014.07.139	10/17/2014	Optik	MULTICHANNELW3YBRANCHFILTERINATWODIMENSIONALTRIANGULARLATTICEPHOTONICCRYSTALSLAB	silicon	0	3.45		el_cde_text	[SiH4]	3.45	refractive index	[3.45]	1	1
48367	10.1007/s11130-018-0660-7	3/2/2018	Plant Foods for Human Nutrition	Nutritional Value of Commercial Protein-Rich Plant Products	Phosphorus	0	1.23		springer_cde_table	[PH2]	1.23	n	[1.23]	WS
1660	10.1016/j.optmat.2006.08.014	10/27/2006	Optical Materials	MICROSTRUCTURESPROPERTIESORMOSILCOMPRISINGMETHYLVINYLGLYCIDOXYPROPYLSUBSTITUEDSILICA	silica	0	1.473		el_mylogic	O=[Si]=O	1.473	Refractive index	[1.473]	1
68954	10.1016/j.jct.2018.09.021	9/19/2018	The Journal of Chemical Thermodynamics	VOLUMETRICREFRACTIVEPROPERTIES1357TETRAVINYL1357TETRAMETHYLCYCLOTETRASILOXANEMETHOXYBENZENECHLOROBENZENETERTBUTYLBENZENENITROBENZENET2981531815K	methoxybenzene	0	1.47428		el_cde_tables	COc1ccccc1	1.47428	nD	[1.47428]	1
33783	10.1016/j.jorganchem.2016.02.013	2/11/2016	Journal of Organometallic Chemistry	ORGANOFUNCTIONALIZEDTRIMETHOXYSILANESFEATURINGTHIOESTERLINKAGESYNTHETICUVVISSPECTRALINVESTIGATIONS	BuOH	0	1.39		el_mylogic	[['Bu', 1.0], ['H', 1.0], ['O', 1.0]]	1.39	n	[1.39]	1
63229	10.1016/j.mee.2010.12.084	12/31/2010	Microelectronic Engineering	ONCHIPPRODUCTIONLIQUIDOPTICALMICROCAVITIES	glycerol	0	1.4249		el_cde_tables	OCC(O)CO	1.4249	nD	[1.4249]	1
51226	10.1039/C3LC50692D	N/A	N/A	N/A	polyurethane	0	1.52		snowball	OCCO.OCCCCO.OC(=O)CCCCC(O)=O.O=C=Nc1ccc(Cc2ccc(cc2)N=C=O)cc1	1.52	refractive index	[1.52]	1	1
12503	10.1016/j.jct.2017.03.019	3/21/2017	The Journal of Chemical Thermodynamics	LIQUIDLIQUIDEQUILIBRIUMINSYSTEMSUSEDFORPRODUCTION5HYDROXYMETHYLFURFURALBIOMASSUSINGALCOHOLSSOLVENTS	2-Butanol	0	1.3513		el_mylogic	CCC(C)O	1.3513	n	[1.3513]	SB TABLE
25638	10.1016/j.chemphys.2007.10.031	11/13/2007	Chemical Physics	ABSORPTIONEMISSIONBEHAVIOURTRANSPCOUMARICACIDINAQUEOUSSOLUTIONSORGANICSOLVENTS	Ethyleneglycol	0	1.4318		el_mylogic	OCCO	1.4318	Refractive index nD	[1.4318]	1
25012	10.1006/jmbi.2001.4909	2/26/2002	Journal of Molecular Biology	DENATUREDSTATETHERMODYNAMICSRESIDUALSTRUCTURECHAINSTIFFNESSSCALINGFACTORS1	AcH33	0.08	1.11	398 nm	el_mylogic	[['Ac', 1.0], ['H', 33.0]]	1.11Â±0.08	n	[1.11]	1
22438	10.1016/j.desal.2010.06.014	6/29/2010	Desalination	TRANSPORTHGIITHROUGHBULKLIQUIDMEMBRANECONTAININGCALIX4ARENETHIOALKYLDERIVATIVEACARRIER	CH2Cl2	0	1.42		el_mylogic	[['C', 1.0], ['Cl', 2.0], ['H', 2.0]]	1.42	nD	[1.42]	1
42895	10.1039/C6RA06861H	6/3/2016	RSC Advances	Evolution of carbon impurities in solution-grown and sputtered Al:ZnO thin films exposed to UV light and damp heat degradation	AZO	0	3.6		rsc_cde_tables	CO\C=C(C(=O)OC)/c1ccccc1Oc2cc(Oc3ccccc3C#N)ncn2	3.6	n	[3.6]	WS
28001	10.1016/j.fluid.2015.03.040	3/28/2015	Fluid Phase Equilibria	ATMOSPHERICDENSITIESINTERFACIALTENSIONSFOR1ALKANOL1BUTANOL1OCTANOLWATERETHERMTBEETBEDIPETAMETHPWATERDEMIXEDMIXTURES	1-Hexanol	0	1.41738		el_mylogic	CCCCCCO	1.41738	nD	[1.41738]	1
49158	10.1038/s41598-018-34866-x	11/19/2018	Scientific Reports	Floating photonic crystals utilizing magnetically aligned biogenic guanine platelets	guanine	0	1.5		springer_cde_text	NC1=Nc2nc[nH]c2C(=O)N1	1.5	refractive index	[1.5]	1	1
16816	10.1016/j.molliq.2010.07.011	8/8/2010	Journal of Molecular Liquids	CHANGESINDUCEDBYSOLVENTPOLARITYINELECTRONICABSORPTIONSPECTRAAZODISPERSEDYES	n-Hexane	0	1.3748		el_mylogic	CCCCCC	1.3748	n	[1.3748]	1
52802	10.1016/S0925-3467(97)00171-7	7/10/1998	Optical Materials	OPTICALELECTRONEGATIVITYREFRACTIVEINDEXMATERIALS	CuI	0	2.26		el_cde_tables	[['Cu', 1.0], ['I', 1.0]]	2.26	Refractive index	[2.26]	1
31525	10.1016/j.tsf.2008.05.010	5/21/2008	Thin Solid Films	PULSEDLASERDEPOSITEDTIO2FILMSTAILORINGOPTICALPROPERTIES	TiO2	0	2.56		el_mylogic	[['O', 2.0], ['Ti', 1.0]]	2.56	n	[2.56]	1
12314	10.1016/j.solener.2014.06.031	7/20/2014	Solar Energy	OPTICALMORPHOLOGICALELECTRICALSTUDIESTHERMALLYVACUUMEVAPORATEDCDTETHINFILMSFORPHOTOVOLTAICAPPLICATIONS	CdTe	0	2.419	400 nm	el_mylogic	[['Cd', 1.0], ['Te', 1.0]]	2.419	Refractive index at Î» = 400 nm	[2.419]	1
31844	10.1016/j.tsf.2012.04.008	4/12/2012	Thin Solid Films	THERMALPROPERTIESTIO2FILMSGROWNBYATOMICLAYERDEPOSITION	TiO2	0	2.3653	60 nm	el_mylogic	[['O', 2.0], ['Ti', 1.0]]	2.3653	n	[2.3653]	1
17193	10.1016/j.apcatb.2014.06.020	6/20/2014	Applied Catalysis B: Environmental	ENHANCEDPHOTOCATALYTICPERFORMANCETIO2BASEDSYNERGISTICEFFECTTI3SELFDOPINGSLOWLIGHTEFFECT	TiO2	0	1.6	636 nm	el_mylogic	[['O', 2.0], ['Ti', 1.0]]	1.6	Refractive index	[1.6]	UN
41043	10.1039/C6CS00155F	9/26/2016	Chemical Society Reviews	Polyferrocenylsilanes: synthesis, properties, and applications	CH3 C6H5	0	1.681		rsc_cde_tables	[['C', 7.0], ['H', 8.0]]	1.681	n	[1.681]	UN
57189	10.1016/S0032-3861(98)00375-9	2/16/1999	Polymer	STRUCTUREPROPERTIESRODLIKEPOLYPPHENYLENEPYROMELLITIMIDESCONTAININGSHORTSIDEGROUPS	PMDA	0	1.743		el_cde_tables	O=C1OC(=O)c2cc3C(=O)OC(=O)c3cc12	1.743	nav	[1.743]	1
29775	10.1016/j.tca.2004.08.001	9/11/2004	Thermochimica Acta	DENSITIESSPEEDSSOUNDISENTROPICCOMPRESSIBILITIESREFRACTIVEINDEXESVISCOSITIESTETRAHYDROFURANHALOALKANEALKYLETHANOATET30315K	tetrahydrofuran	0	1.4639		el_mylogic	C1CCOC1	1.4639	nD	[1.4639]	SB TABLE
24821	10.1016/S0925-8388(00)00888-4	7/24/2000	Journal of Alloys and Compounds	OPTICALPROPERTIESSM3IONSINLITHIUMBORATELITHIUMFLUOROBORATEGLASSES	NPCF	0	1.486		el_mylogic	[['C', 1.0], ['F', 1.0], ['N', 1.0], ['P', 1.0]]	1.486	n	[1.486]	1
52427	10.1016/j.nantod.2009.12.007	2/9/2010	Nano Today	FLAMEMADENANOPARTICLESFORNANOCOMPOSITES	TiO2	0.145	2.725		el_cde_tables	[['O', 2.0], ['Ti', 1.0]]	2.58â€?.87	Refractive index	[2.58, 2.87]	1
2581	10.1016/S0301-679X(02)00050-6	9/6/2002	Tribology International	HFRRLUBRICITYRESPONSEADDITIZEDAVIATIONKEROSENEFORUSEINCIENGINES	hexylcaprate	0	1.4367		el_mylogic	CCCCCCCCCC(=O)OCCCCCC	1.4367	Refractive index, nD	[1.4367]	1
49375	10.1039/C6RA10501G	N/A	N/A	N/A	MgF2	0	1.38		snowball	[['F', 2.0], ['Mg', 1.0]]	1.38	refractive index	[1.38]	1	1
33274	10.1016/j.cplett.2015.08.025	8/17/2015	Chemical Physics Letters	FEMTOSECONDDYNAMICSPHOTOINDUCEDCISTRANSISOMERIZATIONETHYL31HINDOLE3YLACRYLATE	Dioxane	0	1.4224	362.0 nm	el_mylogic	C1COCCO1	1.4224	Refractive index (n)	[1.4224]	1
64096	10.1016/j.jct.2015.12.025	1/6/2016	The Journal of Chemical Thermodynamics	PHYSICOCHEMICALPROPERTIES135TRIMETHYL135TRIS333TRIFLUOROPROPYLCYCLOTRISILOXANEVARIOUSAROMATICHYDROCARBONST3081532315K	ethylbenzene	0	1.43233		el_cde_tables	CCc1ccccc1	1.43233	nD	[1.43233]	SB TABLE
5223	10.1016/S0032-3861(03)00517-2	7/8/2003	Polymer	MISCIBILITYCOPOLYCARBONATEBLENDSPOLYSTYRENECOACRYLONITRILECOPOLYMERINTERACTIONENERGIES	DMPC	0	1.578		el_mylogic	COC(=O)OC(=O)OC	1.578	Refractive index	[1.578]	1
17400	10.1016/S0030-4018(99)00091-7	5/12/1999	Optics Communications	DISPERSIONEQUATIONCOEFFICIENTSFORREFRACTIVEINDEXBIREFRINGENCECALCITEQUARTZCRYSTALS	calcite	0	1.65367	0.6700 Î¼m	el_mylogic	[Ca++].[O-]C([O-])=O	1.65367	Refractive index	[1.65367]	1
17620	10.1016/j.jlumin.2015.04.028	4/30/2015	Journal of Luminescence	TEMPERATUREEFFECT4AMINOPHTALIMIDEFLUORESCENCEINNALCOHOLS	n-Butanol	0	1.3934		el_mylogic	CCCCO	1.3934	n	[1.3934]	1
553	10.1016/j.actbio.2014.10.035	10/31/2014	Acta Biomaterialia	FUNCTIONALFABRICATIONRECOMBINANTHUMANCOLLAGENPHOSPHORYLCHOLINEHYDROGELSFORREGENERATIVEMEDICINEAPPLICATIONS	NH2	0	1.36		el_mylogic	[['H', 2.0], ['N', 1.0]]	1.36	Refractive index	[1.36]	UN
50509	10.1016/S0925-4005(99)00427-XSensors and Actuators B: Chemical	N/A	N/A	N/A	H2O	0	1.333		snowball	[['H', 2.0], ['O', 1.0]]	1.333	refractive indices	[1.333]	1	1
47592	10.1039/C0GC00686F	2/8/2011	Green Chemistry	Poly(carbonate-urethane): an isocyanate -free procedure from Î±,Ï‰-di(cyclic carbonate) telechelic poly(trimethylene carbonate)s	succinic anhydride	0	1.21		rsc_cde_text	O=C1CCC(=O)O1	1.21	n	[1.21]	WS
10699	10.1016/j.jct.2016.04.016	4/20/2016	The Journal of Chemical Thermodynamics	ASYMMETRICCRITICALITYIONICSOLUTIONCONTAINING1HEXYL3METHYLIMIDAZOLIUMTETRAFLUOROBORATE2PROPANOL	2-propanol	0	1.3845	632.8 nm	el_mylogic	CC(C)O	1.3845	n	[1.3845]	SB TABLE
7910	10.1016/j.saa.2007.04.016	4/24/2007	Spectrochimica Acta Part A: Molecular and Biomolecular Spectroscopy	SOLVENTEFFECTABSORPTIONFLUORESCENCESPECTRACOUMARINLASERDYESEVALUATIONGROUNDEXCITEDSTATEDIPOLEMOMENTS	Nonanol	0	1.434		el_mylogic	CCCCCCCCCO	1.434	n	[1.434]	1
27483	10.1016/j.physleta.2014.02.028	2/28/2014	Physics Letters A	COMBLIKEOPTICALTRANSMISSIONSPECTRAGENERATEDONEDIMENSIONALTWOSEGMENTCONNECTEDTWOMATERIALWAVEGUIDENETWORKSOPTIMIZEDBYGENETICALGORITHM	TiSi2	0	5.646	41.35 Î¼m	el_mylogic	[['Si', 2.0], ['Ti', 1.0]]	5.646	Refractive index	[5.646]	1
65166	10.1016/j.ijbiomac.2017.05.127	5/22/2017	International Journal of Biological Macromolecules	CHITOSANSTABILIZEDCAMPTOTHECINNANOEMULSIONSDEVELOPMENTEVALUATIONBIODISTRIBUTIONINPRECLINICALBREASTCANCERANIMALMODE	BF3-NE	0.04	1.51		el_cde_tables	[['B', 1.0], ['F', 3.0], ['NE', 1.0]]	1.51 Â± 0.04	Refractive index	[1.51]	1
1740	10.1016/j.cja.2018.05.010	5/19/2018	Chinese Journal of Aeronautics	PARTICLEIMAGEVELOCIMETRYFORCOMBUSTIONMEASUREMENTSAPPLICATIONSDEVELOPMENTS	TiO2	0	2.6		el_mylogic	[['O', 2.0], ['Ti', 1.0]]	2.6	Refraction index nÎµ	[2.6]	1
33529	10.1016/j.jorganchem.2008.05.038	6/4/2008	Journal of Organometallic Chemistry	ELECTROCHEMICALBIOELECTROCATALYTICALPROPERTIESNOVELBLOCKCOPOLYMERSCONTAININGINTERACTINGFERROCENYLUNITS	NADH	0	2.2		el_mylogic	[['H', 1.0], ['NAD', 1.0]]	2.2	n	[2.2]	1
59042	10.1016/j.polymer.2006.02.030	3/13/2006	Polymer	NOVELCARBAZOLEPHENOXYBASEDMETHACRYLATESPRODUCEHIGHREFRACTIVEINDEXPOLYMERS	PMMA	0	1.5606		el_cde_tables	COC(=O)[C](C)C	1.5606	RI	[1.5606]	IN
64615	10.1016/j.talanta.2012.06.007	6/9/2012	Talanta	AFIBEROPTICSENSORDETECTVOLATILEORGANICCOMPOUNDSBASEDAPOROUSSILICAXEROGELFILM	Carbon tetrachloride	0	7		el_cde_tables	ClC(Cl)(Cl)Cl	7	n	[7.0]	WS
74494	10.1016/j.saa.2019.03.017	3/14/2019	Spectrochimica Acta Part A: Molecular and Biomolecular Spectroscopy	SPECTRALFLUORESCENTSTUDYINTERACTIONPOLYMETHINEDYEPROBESBIOLOGICALSURFACTANTSBILESALTS	CHCl3	0	1.4459		el_cde_tables	ClC(Cl)Cl	1.4459	Refractive index	[1.4459]	1
37981	10.1016/S0925-4005(02)00324-6	1/21/2003	Sensors and Actuators B: Chemical	DETECTIONAMMONIAINPPTRANGEBASEDACOMPOSITEOPTICALWAVEGUIDEPHSENSOR	TiO2	0.04	2.32		el_cde_text	[['O', 2.0], ['Ti', 1.0]]	2.28â€?.36	refractive index	[2.28, 2.36]	1
5521	10.1016/j.optmat.2015.06.032	6/19/2015	Optical Materials	TM3DOPEDGAASSCHALCOGENIDEGLASSESFIBERS	Ga1.2As38.8S60	0	2.452		el_mylogic	[['As', 38.8], ['Ga', 1.2], ['S', 60.0]]	2.452	Refractive index (Â±0.003)	[2.452]	1
17778	10.1016/j.ijfoodmicro.2013.10.017	11/2/2013	International Journal of Food Microbiology	EFFICACYCOMBINEDAPPLICATIONCHITOSANLOCUSTBEANGUMDIFFERENTCITRUSESSENTIALOILSCONTROLPOSTHARVESTSPOILAGECAUSEDBYASPERGILLUSFLAVUSINDATES	Citral	0.002	1.472		el_mylogic	CC(C)=CCCC(C)=CC=O	1.472â€?.476	Refraction index (20 Â°C)	[1.472, 1.476]	1
25499	10.1016/j.ijpharm.2007.03.002	3/12/2007	International Journal of Pharmaceutics	STATISTICALCLUSTERANALYSISPHARMACEUTICALSOLVENTS	m-Xylene	0	1.497		el_mylogic	Cc1cccc(C)c1	1.497	n	[1.497]	1
48042	10.1039/C5SC03223G	1/26/2016	Chemical Science	Diffusion and reactivity in ultraviscous aerosol and the correlation with particle viscosity	maleic acid	0	3		rsc_cde_text	OC(=O)\C=C/C(O)=O	3	n	[3.0]	1	1
49797	10.1016/j.ijleo.2017.12.070Optik	N/A	N/A	N/A	GaSb	0	3.8		snowball	[['Ga', 1.0], ['Sb', 1.0]]	3.8	n	[3.8]	1	1
9314	10.1016/j.vacuum.2009.01.003	1/20/2009	Vacuum	STRUCTURALELECTRICALOPTICALPROPERTIESITOFILMSATHINTIO2SEEDLAYERPREPAREDBYRFMAGNETRONSPUTTERING	GaN	0	2.5		el_mylogic	[['Ga', 1.0], ['N', 1.0]]	2.5	Index of refraction	[2.5]	1
76679	10.1016/j.quaint.2011.06.043	7/18/2011	Quaternary International	IDENTIFICATIONLOWERPLEISTOCENETEPHRASUNDERTOKYORECONSTRUCTIONQUATERNARYCRUSTALMOVEMENTSKANTOTECTONICBASINCENTRALJAPAN	pfa	0.002	1.5		el_cde_tables	[Na+].[Na+].[Na+].[O-]C(=O)[P]([O-])([O-])=O	1.498â€?.502	Refractive index	[1.498, 1.502]	UN
73160	10.1016/j.ajo.2018.04.010	4/21/2018	American Journal of Ophthalmology	VISIONOUTCOMESFOLLOWINGANTIVASCULARENDOTHELIALGROWTHFACTORTREATMENTDIABETICMACULAREDEMAINCLINICALPRACTICE	DME	0	5		el_cde_tables	C[N+](C)(C)CCCCCCCCCC[N+](C)(C)C	5	n	[5.0]	WS
44069	10.1039/C6AN00509H	N/A	N/A	N/A	Methyl Tert-Butyl Ether	0	1.369		rsc_mylogic	COC(C)(C)C	1.369	n	[1.369]	1
23134	10.1016/S0301-0104(01)00478-5	9/26/2001	Chemical Physics	RHODAMINE3BCLO4ELECTRONICTRANSITIONSREACTIONFIELDVIBRATIONALSTRUCTURE	Acetonitrile	0	1.344	0.5 nm	el_mylogic	CC#N	1.344	nD	[1.344]	1
39181	10.1016/j.cap.2014.10.025	10/29/2014	Current Applied Physics	BIPOLARSWITCHINGPROPERTIESAMORPHOUSTIO2THINFILMGROWNTINSISUBSTRATE	TiO2	0	1.47		el_cde_text	[['O', 2.0], ['Ti', 1.0]]	1.47	n	[1.47]	1	1
46043	10.1039/C2AY05860J	5/3/2012	Analytical Methods	Automated solid-phase spectrophotometric system for optosensing of bromate in drinking waters	bromate	0	8		rsc_cde_text	[O-][Br](=O)=O	8	n	[8.0]	PP	1
36866	10.1016/j.physb.2009.05.045	6/9/2009	Physica B: Condensed Matter	OPTICALFTIRPROPERTIESSE93XZN2TE5INXCHALCOGENIDEGLASSES	Se91Zn2Te5In2	0	3.12		el_cde_tables	[['In', 2.0], ['Se', 91.0], ['Te', 5.0], ['Zn', 2.0]]	3.12	Refractive index	[3.12]	1
64231	10.1016/j.jct.2015.12.025	1/6/2016	The Journal of Chemical Thermodynamics	PHYSICOCHEMICALPROPERTIES135TRIMETHYL135TRIS333TRIFLUOROPROPYLCYCLOTRISILOXANEVARIOUSAROMATICHYDROCARBONST3081532315K	nitrobenzene	0	1.36902		el_cde_tables	[O-][N+](=O)c1ccccc1	1.36902	nD	[1.36902]	SB TABLE
62111	10.1016/j.jct.2014.05.019	6/9/2014	The Journal of Chemical Thermodynamics	THERMOPHYSICALPROPERTYCHARACTERIZATIONAQUEOUSAMINOACIDSALTSOLUTIONCONTAININGSERINE	Leron	0	1.33126		el_cde_tables	CC1CCN(CCN=C(N)N)C=C1.O[S](O)(=O)=O	1.33126	nD	[1.33126]	TCH
79106	10.1039/C4RA06484D	9/18/2014	RSC Advances	QSPR with descriptors based on averages of vertex invariants. An artificial neural network study	Pyridine	0	1.51		rsc_cde_tables	c1ccncc1	1.51	RI	[1.51]	1
50362	10.1016/j.rser.2017.10.041Renewable and Sustainable Energy Reviews	N/A	N/A	N/A	NiO	0	2.1818		snowball	[['Ni', 1.0], ['O', 1.0]]	2.1818	refractive index	[2.1818]	1	1
67044	10.1016/j.matdes.2016.12.080	12/27/2016	Materials & Design	OPTOMECHANICALDESIGNFORSIGHTWINDOWSUNDERHIGHLOADS	silica	0	1.46		el_cde_tables	O=[Si]=O	1.46	Refractive index	[1.46]	1
28982	10.1016/j.physb.2012.08.015	8/29/2012	Physica B: Condensed Matter	ENHANCEDCONDUCTIVITYSTABILITYAZOTHINFILMSATIO2BUFFERLAYER	TiO2	0	2.3		el_mylogic	[['O', 2.0], ['Ti', 1.0]]	2.30 (at Î»=0.55 Î¼m)	Refraction index	[2.3]	1
57187	10.1016/S0019-0578(00)00023-9	3/19/2001	ISA Transactions	MODELINGFABRICATIONOPTICALINTERFERENCERUGATEFILTERS	Nitrogen	0	1.6087		el_cde_tables	[NH2]	1.6087	Refractive index	[1.6087]	UN
5975	10.1016/j.enconman.2008.12.017	1/20/2009	Energy Conversion and Management	RECOVERYVALUEADDEDPRODUCTSCATALYTICPYROLYSISWASTETYRE	Al2O3	0	1.0376		el_mylogic	[['Al', 2.0], ['O', 3.0]]	1.0376	Refractive intercept (RI)	[1.0376]	1
3967	10.1016/j.commatsci.2007.05.023	7/16/2007	Computational Materials Science	MODELFORCALCULATINGREFRACTIVEINDEXAIIIVSEMICONDUCTOR	GaAs	0	3.3		el_mylogic	[['As', 1.0], ['Ga', 1.0]]	3.3	Refractive index	[3.3]	1
3066	10.1016/j.optmat.2014.11.017	11/27/2014	Optical Materials	FORMATIONSPECTRALPROBINGTRANSPARENTOXYFLUORIDEGLASSCERAMICSCONTAININGEU2EU3BAGDF5NANOCRYSTALS	BaGdG	0	1.5417	0.0001 Î¼m	el_mylogic	[['Ba', 1.0], ['GdG', 1.0]]	1.5417	Refractive indices (n) (at standard wavelengths) (Â±0.0001)	[1.5417]	1
24850	10.1016/j.fluid.2011.06.011	6/14/2011	Fluid Phase Equilibria	THERMOPHYSICALBEHAVIOURMIXTURE37DIMETHYL16OCTADIEN3OLETHANOL	(Â±)-linalool	0	1.43469		el_mylogic	CC(C)=CCCC(C)(O)C=C	1.43469	nD	[1.43469]	SB TABLE
75661	10.1016/j.molliq.2016.10.051	10/13/2016	Journal of Molecular Liquids	ASSESSMENTNONCOVALENTINTERACTIONBETWEENINSULINANTIBIOTICSINAQUEOUSSOLUTIONTHROUGHULTRASONICSTUDIESINSILICODOCKINGANALYSIS	Cefpodoxime	0	1.3353		el_cde_tables	[Na+].COCC1=C(N2[C@H](SC1)[C@H](NC(=O)C(=N/OC)\c3csc(N)n3)C2=O)C([O-])=O	1.3353	Refractive index	[1.3353]	SB TABLE
73352	10.1016/j.snb.2014.01.110	2/6/2014	Sensors and Actuators B: Chemical	AROUTELOWCOSTNANOPLASMONICBIOSENSORINTEGRATEDOPTOFLUIDICPORTABLEPLATFORM	Ethanol	0	1.363		el_cde_tables	CCO	1.363	Refractive index	[1.363]	1
67403	10.1016/j.sna.2004.10.015	11/19/2004	Sensors and Actuators A: Physical	ENDOSCOPICTACTILESENSORFORLOWINVASIVESURGERY	H2O	0	1.33		el_cde_tables	[['H', 2.0], ['O', 1.0]]	1.33	Refractive index	[1.33]	1
12336	10.1016/j.spmi.2017.04.045	4/26/2017	Superlattices and Microstructures	INVESTIGATIONGEBASEDDOUBLEGATEDUALMETALTUNNELFETNOVELARCHITECTUREUSINGVARIOUSHETERODIELECTRICMATERIALS	HfO2	0	2.1		el_mylogic	[['Hf', 1.0], ['O', 2.0]]	2.1	Refractive index	[2.1]	1
50368	10.1016/j.apcatb.2017.11.079Applied Catalysis B: Environmental	N/A	N/A	N/A	BiOCl	0	2.15		snowball	[['Bi', 1.0], ['Cl', 1.0], ['O', 1.0]]	2.15	refractive index	[2.15]	1
38833	10.1016/0927-7757(94)03139-Q	10/16/2000	Colloids and Surfaces A: Physicochemical and Engineering Aspects	LIGHTSCATTERINGMICELLARSOLUTIONSNNBUTYLNALKYL14DIAZABICYCLO222OCTANEDERIVATIVES3OACYLTHYMIDINE5PHOSPHATES	NaC1	1	5		el_cde_text	[['C', 1.0], ['Na', 1.0]]	2022-04-06	n	[4.0, 6.0]	PP	1
73791	10.1016/j.surfcoat.2011.01.045	1/26/2011	Surface and Coatings Technology	CHARACTERIZATIONREACTIVELYSPUTTEREDPERMEATIONBARRIERMATERIALSPOLYMERSUBSTRATES	TiO2	0	2.45		el_cde_tables	[['O', 2.0], ['Ti', 1.0]]	2.45	n	[2.45]	1
30190	10.1016/j.jnoncrysol.2016.11.005	11/27/2016	Journal of Non-Crystalline Solids	CALCULATIONPHYSICALPROPERTIESGLASSVIAPHASEDIAGRAMAPPROACH	Na2OÂ·4TeO2	0	1.963		el_mylogic	[['Na', 2.0], ['O', 2.0], ['OÂ·', 4.0], ['Te', 1.0]]	1.963	Refractive index (nD)	[1.963]	1
54244	10.1016/j.apt.2015.08.004	8/28/2015	Advanced Powder Technology	DISCOVERINGFEASIBILITYUSINGRADIATIONFORCESFORRECOVERINGRAREEARTHELEMENTSCOALPOWERPLANTBYPRODUCTS	Lutetium	0	1.855		el_cde_tables	[Lu]	1.855	n	[1.855]	1
64518	10.3168/jds.2016-10928	5/18/2016	Journal of Dairy Science	DETECTIONIDENTIFICATIONTYPINGLISTERIASPECIESBALEDSILAGESFEDDAIRYCOWS	Acetic acid	0	8.5		el_cde_tables	CC(O)=O	8.5	n	[8.5]	WS
66091	10.1016/j.foodres.2018.05.035	5/21/2018	Food Research International	USEINDIGENOUSSACCHAROMYCESCEREVISIAESTARMERELLABACILLARISSTRAINSATOOLCREATECHEMICALCOMPLEXITYINLOCALWINES	2,3-Butanediol	0	2		el_cde_tables	CC(O)C(C)O	2	RI	[2.0]	WS
24135	10.1016/j.fluid.2009.12.004	12/21/2009	Fluid Phase Equilibria	APPLICATIONONETHIRDRULEINHYDROCARBONCRUDEOILSYSTEMS	n-Heptane	0	1.3878		el_mylogic	CCCCCCC	1.3878	n	[1.3878]	1
35493	10.1016/S0956-5663(03)00203-3	8/29/2003	Biosensors and Bioelectronics	ANEWQUANTITATIVEOPTICALBIOSENSORFORPROTEINCHARACTERISATION	Biotin	0	2.24		el_cde_tables	OC(=O)CCCCC1SCC2NC(=O)NC12	2.24	RI	[2.24]	TCH
44381	10.1039/C1SM05497J	N/A	N/A	N/A	H-MIP-12h	0	2.999		rsc_mylogic	[['H-M', 1.0], ['I', 1.0], ['P', -12.0]]	2.999	D n c (Î¼m)	[2.999]	WS
18143	10.1016/j.ssi.2004.07.041	9/13/2004	Solid State Ionics	CORRELATIONBETWEENOPTICALELECTRONEGATIVITYMOLARREFRACTIONIONICITYDENSITYBINARYOXIDESSILICATESMINERALS	Na2ZrOSiO4	0	1.741		el_mylogic	[['Na', 2.0], ['O', 5.0], ['Si', 1.0], ['Zr', 1.0]]	1.741	Refractive index	[1.741]	1
30779	10.1016/j.apsusc.2019.02.146	2/16/2019	Applied Surface Science	AZOALZNOTHINFILMSHIGHFIGUREMERITSTABLEINDIUMFREETRANSPARENTCONDUCTINGOXIDE	AZO	0	1.61		el_mylogic	CO\C=C(C(=O)OC)/c1ccccc1Oc2cc(Oc3ccccc3C#N)ncn2	1.61	n	[1.61]	1
27643	10.1016/j.fluid.2014.10.005	10/21/2014	Fluid Phase Equilibria	ACHEMICALSTRUCTUREBASEDMODELFORESTIMATIONREFRACTIVEINDICESORGANICCOMPOUNDS	Methyltrisulfide	0	1.601		el_mylogic	CSSSC	1.601	Refractive index	[1.601]	1
17562	10.1016/j.snb.2012.01.060	2/4/2012	Sensors and Actuators B: Chemical	OPTIMIZATIONGOLDNANOPARTICLEBASEDOPTICALFIBRESURFACEPLASMONRESONANCESPRBASEDSENSORS	Tetrahydrofuran	0	1.407		el_mylogic	C1CCOC1	1.407	RI	[1.407]	1
14250	10.1016/j.molliq.2005.02.003	2/10/2006	Journal of Molecular Liquids	DIELECTRICSTUDIESHYDROGENBONDEDCOMPLEXESALCOHOLSNNDIMETHYLFORMAMIDE	alcohols	0	1.49		el_mylogic	CCO	1.49	nD	[1.49]	SB TABLE
9541	10.1016/j.jct.2015.03.004	3/16/2015	The Journal of Chemical Thermodynamics	VOLUMETRICACOUSTICREFRACTOMETRICPROPERTIESTHIOPHENEHEXANECYCLOHEXANESOLUTIONSINPRESENCEIMIDAZOLIUMBASEDIONICLIQUIDST29815K	thiophene	0	1.3751		el_mylogic	s1cccc1	1.3751	nD	[1.3751]	SB TABLE
45976	10.1039/C6PY00283H	5/10/2016	Polymer Chemistry	Optimization of 4D polymer printing within a massively parallel flow-through photochemical microreactor	PDMS	0	1.4		rsc_cde_text	[['PDM', 1.0], ['S', 1.0]]	1.4	index of refraction	[1.4]	1	1
78506	10.1039/C3TC30118D	9/12/2013	Journal of Materials Chemistry C	Facile synthesis of ZnS nanobowl arrays and their applications as 2D photonic crystal sensors	Methanol	0	1.33		rsc_cde_tables	CO	1.33	Refractive index	[1.33]	1
13147	10.1016/S1010-6030(98)00367-0	1/6/1999	Journal of Photochemistry and Photobiology A: Chemistry	MODELLINGINTRAMOLECULARELECTRONTRANSFERREACTIONSINCYTOCHROMESINPHOTOSYNTHETICBACTERIAREACTIONCENTRES	Ruâ€“NH3	0	1.25		el_mylogic	[['H', 3.0], ['N', 1.0], ['Ru-', 1.0]]	1.25	n	[1.25]	1
36205	10.1016/j.physb.2008.04.015	4/22/2008	Physica B: Condensed Matter	INVESTIGATIONSPECTROSCOPICPROPERTIESTHERMALSTABILITYER3YB3CODOPEDBI2O3B2O3GA2O3GLASSES	BBGA5	0	2.373		el_cde_tables	[['B', 1.0], ['BGA', 5.0]]	2.373	n	[2.373]	1
60832	10.1016/j.solidstatesciences.2016.12.009	12/20/2016	Solid State Sciences	INTENSEWHITELIGHTLUMINESCENTDY3DOPEDLITHIUMBORATEGLASSESFORWLEDACORRELATIONBETWEENPHYSICALTHERMALSTRUCTURALOPTICALPROPERTIES	Oxygen	0	1.2747		el_cde_tables	O	1.2747	n	[1.2747]	WS
39701	10.1016/j.solmat.2013.10.036	11/14/2013	Solar Energy Materials and Solar Cells	LOWREFRACTIVEINDEXHIGHTRANSMITTANCESILICONOXIDEAMIXEDPHASENTYPEMICROCRYSTALLINESILICONINTERMEDIATEREFLECTORLAYERSFORTANDEMSOLARCELLS	SiOx	0	1.85		el_cde_text	[['Ox', 1.0], ['Si', 1.0]]	1.85	refractive index	[1.85]	1	1
52618	10.1016/j.arabjc.2012.02.013	3/3/2012	Arabian Journal of Chemistry	DENSITYREFRACTIVEINDEXMOLARREFRACTIVITYBINARYLIQUIDMIXTURE2931529815303153081531315K	Acetonitrile	0	1.4301		el_cde_tables	CC#N	1.4301	n	[1.4301]	SB TABLE
27680	10.1016/j.fluid.2014.10.005	10/21/2014	Fluid Phase Equilibria	ACHEMICALSTRUCTUREBASEDMODELFORESTIMATIONREFRACTIVEINDICESORGANICCOMPOUNDS	D-Mannitol	0	1.333		el_mylogic	OC[C@@H](O)[C@@H](O)[C@H](O)[C@H](O)CO	1.333	Refractive index	[1.333]	1
12628	10.1016/j.molliq.2003.12.023	5/10/2004	Journal of Molecular Liquids	SOLVATIONANALYSIS16DICHLOROHEXANE1CHLORO6IODOHEXANE	C2H5OH	0	1.36		el_mylogic	CCO	1.36	n	[1.36]	1
48783	10.1038/s41598-017-07576-z	8/1/2017	Scientific Reports	Hyperbolic-polaritons-enabled dark-field lens for sensitive detection	Polycarbonate	0	1.6		springer_cde_text	CC(C)(c1ccc(O)cc1)c2ccc(O)cc2	1.6	refractive index	[1.6]	1	1
50159	10.1016/j.solmat.2004.02.014Solar Energy Materials and Solar Cells	N/A	N/A	N/A	SiO2	0	1.5		snowball	[['O', 2.0], ['Si', 1.0]]	1.5	n	[1.5]	1	1
53034	10.1016/S0925-3467(97)00171-7	7/10/1998	Optical Materials	OPTICALELECTRONEGATIVITYREFRACTIVEINDEXMATERIALS	RbBr	0	1.87		el_cde_tables	[['Br', 1.0], ['Rb', 1.0]]	1.87	Refractive index	[1.87]	1
24005	10.1016/j.fluid.2009.09.015	9/20/2009	Fluid Phase Equilibria	PHYSICALPROPERTIESPHASEEQUILIBRIASYSTEMISOPROPYLACETATEISOPROPANOL1OCTYL3METHYLIMIDAZOLIUMBISTRIFLUOROMETHYLSULFONYLIMIDE	isopropylacetate	0	1.4292		el_mylogic	CC(C)CC([O-])=O	1.4292	nD	[1.4292]	SB TABLE
63921	10.1016/j.jct.2015.12.025	1/6/2016	The Journal of Chemical Thermodynamics	PHYSICOCHEMICALPROPERTIES135TRIMETHYL135TRIS333TRIFLUOROPROPYLCYCLOTRISILOXANEVARIOUSAROMATICHYDROCARBONST3081532315K	Nitrobenzene	0	1.54992		el_cde_tables	[O-][N+](=O)c1ccccc1	1.54992	nD	[1.54992]	1
44736	10.1039/C7PY00958E	8/15/2017	Polymer Chemistry	The origin of bisignate circularly polarized luminescence (CPL) spectra from chiral polymer aggregates and molecular camphor: anti-Kasha's rule revealed by CPL excitation (CPLE) spectra	benzyl alcohol	0	1.54		rsc_cde_text	OCc1ccccc1	1.54	nD	[1.54]	1	1
34604	10.1016/j.radphyschem.2019.03.018	3/15/2019	Radiation Physics and Chemistry	HIGHTRANSPARENCYLA2O3CAOB2O3SIO2GLASSFORDIAGNOSISXRAYSSHIELDINGMATERIALAPPLICATION	BSiCaLa30	0	1.6533		el_cde_tables	[['B', 1.0], ['Ca', 1.0], ['La', 30.0], ['Si', 1.0]]	1.6533	Refractive Index	[1.6533]	1
6479	10.1016/j.jct.2012.04.026	5/10/2012	The Journal of Chemical Thermodynamics	1ALKYL3METHYLIMIDAZOLIUMBISTRIFLUOROMETHYLSULFONYLIMIDEIONICLIQUIDSSOLVENTSINSEPARATIONAZEOTROPICMIXTURES	Heptane	0	5.174		el_mylogic	CCCCCCC	5.174	ri	[5.174]	WS
67936	10.1016/S0167-2738(99)00083-1	7/9/1999	Solid State Ionics	IONICITYBINARYOXIDESSILICATES	K2Mg5Si12O30	0	1.543		el_cde_tables	[['K', 2.0], ['Mg', 5.0], ['O', 30.0], ['Si', 12.0]]	1.543	Refractive index	[1.543]	1
8043	10.1016/j.saa.2007.11.010	11/22/2007	Spectrochimica Acta Part A: Molecular and Biomolecular Spectroscopy	SPECTROSCOPICINVESTIGATIONSANOVELTRICYANOFURANDYEFORNONLINEAROPTICS	Chloroform	0	1.4467	622 nm	el_mylogic	ClC(Cl)Cl	1.4467	n	[1.4467]	1
50346	10.1016/j.ijleo.2016.11.128Optik	N/A	N/A	N/A	ZnO	0	2		snowball	[['O', 1.0], ['Zn', 1.0]]	2	refractive index	[2.0]	1	1
8712	10.1016/j.optmat.2018.01.029	3/9/2018	Optical Materials	PREPARATIONSTABILITYSTUDYBROADBANDANTIREFLECTIONCOATINGSAPPLICATIONRESEARCHFORCDTESOLARCELL	SiO2(OH)	0	1.12		el_mylogic	[['H', 1.0], ['O', 3.0], ['Si', 1.0]]	1.12	Refractive index	[1.12]	1	1
45760	10.1039/C0CP00538J	10/7/2010	Physical Chemistry Chemical Physics	Ultrafast inter- and intramolecular vibrational energy transfer between molecules at interfaces studied by time- and polarization-resolved SFG spectroscopy	1-dodecanol	0	1.46		rsc_cde_text	CCCCCCCCCCCCO	1.46	refractive index	[1.46]	1	1
77565	10.1016/j.molliq.2018.02.071	2/15/2018	Journal of Molecular Liquids	DIPOLEMOMENTSPHENALENONEDYESDETERMINEDINLIQUIDPOLYMERPOLARMEDIA	Acetonitrile	0	1.3442		el_cde_tables	CC#N	1.3442	Refractive index	[1.3442]	1
47165	10.1039/C8AN00563J	5/29/2018	Analyst	Systematic analysis of various ionic liquids by attenuated total reflectance spectroscopy (145â€?50 nm) and quantum chemical calculations	sapphire	0	1.8		rsc_cde_text	O=[Al]O[Al]=O	âˆ?.8	refractive indices	[1.8]	1	1
61139	10.1016/j.tet.2014.03.036	3/21/2014	Tetrahedron	FLUORESCENTDETECTIONAMIDINIUMCARBOXYLATEAMIDINIUMFORMATIONUSINGA18DIPHENYLNAPHTHALENEBASEDDIAMIDINEDICARBOXYLICACIDRECOGNITIONHIGHFLUORESCENCEEFFICIENCY	Suberic acid	0	3.88		el_cde_tables	OC(=O)CCCCCCC(O)=O	3.88	n	[3.88]	WS
5253	10.1016/j.jtice.2014.05.011	6/2/2014	Journal of the Taiwan Institute of Chemical Engineers	THERMOCATALYTICPYROLYSISPOLYSTYRENEINPRESENCEZINCBULKCATALYSTS	Toluene	0	1.4967		el_mylogic	Cc1ccccc1	1.4967	Refractive index (Î·)	[1.4967]	1
32765	10.1016/S0166-1280(01)00568-1	8/2/2001	Journal of Molecular Structure: THEOCHEM	SOLVENTEFFECTELECTRONICSPECTRALSTUDIESFORESTIMATIONEXCITEDSTATEDIPOLEMOMENTSDI4ETHYLPHENYLCARBAZONENIIICUIIPDIICOMPLEXES	Cu(D4EPC)2	0	1.5063		el_mylogic	[['C', 2.0], ['(D', 8.0], ['Cu', 2.0], ['P', 2.0]]	1.5063	Refractive index (n12)	[1.5063]	TCH
43729	10.1039/C5TC02485D	N/A	N/A	N/A	HfSiOx	0	1.743		rsc_mylogic	[['Hf', 1.0], ['Ox', 1.0], ['Si', 1.0]]	1.743	n	[1.743]	1
59524	10.1016/S0260-8774(01)00045-0	11/27/2001	Journal of Food Engineering	ENTHALPIESMIXINGHEATCAPACITIESVISCOSITIESALCOHOLC1C4OLIVEOILMIXTURES29815K	1-Butanol	0	1.39741		el_cde_tables	CCCCO	1.39741	Refractive index	[1.39741]	1
52269	10.1038/s41467-018-08047-3	N/A	N/A	N/A	silicon	0	3.47		snowball	[SiH4]	3.47	refractive index	[3.47]	1	1
77466	10.1016/j.molliq.2018.05.068	5/17/2018	Journal of Molecular Liquids	AQUANTUMCHEMICALINVESTIGATIONINFLUENCESOLVENTPOLARITYSTRUCTURALELECTRONICSPECTROSCOPICPROPERTIESHYPERPOLARIZABILITYINMOLYBDENUMSILYLIDYNECOMPLEXCPMOCO2SIPH	Chloroform	0	1.4458		el_cde_tables	ClC(Cl)Cl	1.4458	nD	[1.4458]	1
17602	10.1016/S0927-7757(99)00383-0	1/24/2000	Colloids and Surfaces A: Physicochemical and Engineering Aspects	ARHODAMINEACYANINEDYEWATERSURFACESTUDIEDBYLASERINDUCEDFLUORESCENCEMICROSCOPY	Dimethylsulfoxide	0	1.478		el_mylogic	C[S](C)=O	1.478	n	[1.478]	1
74643	10.1016/j.fluid.2003.09.007	12/3/2003	Fluid Phase Equilibria	ACOUSTICVOLUMETRICCOMPRESSIBILITYREFRACTIVITYPROPERTIESREDUCTIONPARAMETERSFORERASFLORYMODELSHOMOLOGOUSSERIESAMINES2981532815K	Trihexylamine	0	1.4409		el_cde_tables	CCCCCCN(CCCCCC)CCCCCC	1.4409	nD	[1.4409]	1
50270	10.1039/C2JM34901A_Â© The Royal Society of Chemistry 2012	N/A	N/A	N/A	LaF3	0	1.4521		snowball	[['F', 3.0], ['La', 1.0]]	1.4521	refractive index	[1.4521]	1	1
1626	10.1016/S0272-8842(02)00032-9	3/14/2002	Ceramics International	DISPERSIONBEHAVIORLASERSYNTHESIZEDSI3N4NANOPOWDERSINNNDIMETHYLFORMAMIDE	TEA	0	1.482		el_mylogic	OCCN(CCO)CCO	1.482	Refractive index	[1.482]	1
32737	10.1016/j.tca.2013.06.017	6/20/2013	Thermochimica Acta	PROBINGSOLUTESOLVENTINTERACTIONSBIOACTIVESOLUTESINAQUEOUSBARIUMNITRATESOLUTIONBASISPHYSICOCHEMICALCONTRIVANCES	glycine	0	1.3376		el_mylogic	NCC(O)=O	1.3376	nD	[1.3376]	SB TABLE
16640	10.1016/j.saa.2015.10.020	10/24/2015	Spectrochimica Acta Part A: Molecular and Biomolecular Spectroscopy	ESTIMATIONGROUNDEXCITEDSTATEDIPOLEMOMENTLASERDYESC504TC521TUSINGSOLVATOCHROMICSHIFTSABSORPTIONFLUORESCENCESPECTRA	Ethanol	0	1.361		el_mylogic	CCO	1.361	n	[1.361]	1
25545	10.1016/j.jcis.2009.08.028	8/21/2009	Journal of Colloid and Interface Science	SPECTRALPARAMETERSHAMAKERCONSTANTSSILICONHYDRIDECOMPOUNDSORGANICSOLVENTS	N-Methylpyrrolidone	0	1.4707		el_mylogic	CN1CCCC1=O	1.4707	n	[1.4707]	1
824	10.1016/j.mssp.2013.07.031	8/24/2013	Materials Science in Semiconductor Processing	PREPARATIONCHARACTERIZATIONAPPLICATIONRFSPUTTERDEPOSITEDBORONDOPEDSILICONDIOXIDETHINFILMS	BSG	0	1.42		el_mylogic	[['B', 1.0], ['SG', 1.0]]	1.42	Refractive index (n)	[1.42]	1
19633	10.1016/j.saa.2018.04.075	5/9/2018	Spectrochimica Acta Part A: Molecular and Biomolecular Spectroscopy	INVESTIGATINGCOUMARINCAPABILITYINCHALCOGENIDE20TI2SE80PR2SE3SYSTEMBASEDPHOTOVOLTAICS	coumarin	0	4.25		el_mylogic	O=C1Oc2ccccc2C=C1	4.25	n	[4.25]	WS
33209	10.1016/j.tca.2016.05.013	5/26/2016	Thermochimica Acta	THERMODYNAMICPROPERTIES1BUTYL3METHYLIMIDAZOLIUMSALICYLATEACTIVEPHARMACEUTICALINGREDIENTIONICLIQUIDAPIILINAQUEOUSSOLUTIONSGLYCINELALANINET2881531815K	glycine	0	1.3414		el_mylogic	NCC(O)=O	1.3414	nD	[1.3414]	SB TABLE
26782	10.1016/j.physleta.2006.06.038	6/23/2006	Physics Letters A	INVESTIGATIONCONCENTRATIONQUENCHINGINER3BI2O3B2O3SIO2GLASSES	BBS-5	0	2.145		el_mylogic	[['B', 2.0], ['S', -5.0]]	2.145	Refractive index	[2.145]	1
34080	10.1016/j.molliq.2009.04.002	4/16/2009	Journal of Molecular Liquids	ASTUDYDIELECTRICPROPERTIESREFRACTIVEINDICESANILINEBENZENETOLUENEOXYLENEPXYLENE29815K	Aniline	0	2.244		el_cde_tables	Nc1ccccc1	2.244	nD	[2.244]	1
28700	10.1016/j.physb.2009.06.046	6/13/2009	Physica B: Condensed Matter	BANDPARAMETERSFORCADMIUMZINCCHALCOGENIDECOMPOUNDS	CdTe	0.095	2.91		el_mylogic	[['Cd', 1.0], ['Te', 1.0]]	2.91; 2.72	n	[2.91, 2.72]	1
77014	10.1016/S0022-3093(99)00330-0	7/19/1999	Journal of Non-Crystalline Solids	PHOTOINDUCEDCHANGESINLINEARNONLINEAROPTICALPROPERTIESCHALCOGENIDEGLASSES	Ge31S63Bi6	0	2.076		el_cde_tables	[['Bi', 6.0], ['Ge', 31.0], ['S', 63.0]]	2.076	n	[2.076]	1
33469	10.1016/j.jallcom.2016.06.180	6/22/2016	Journal of Alloys and Compounds	STUDYOPTICALPROPERTIESTHERMALLYEVAPORATEDZNSETHINFILMSANNEALEDDIFFERENTPULSEDLASERPOWERS	ZnSe	0	2.14		el_mylogic	[['Se', 1.0], ['Zn', 1.0]]	2.14	Nonlinear refractive index, n2 (10Â esu)	[2.14]	WS
22838	10.1016/j.foodchem.2018.06.108	6/21/2018	Food Chemistry	INTERACTIONCONGLYCININCATECHINIMPACTPHYSICALOXIDATIVESTABILITYSAFFLOWEROILINWATEREMULSION	Catechin	0	3.73		el_mylogic	O[C@H]1Cc2c(O)cc(O)cc2O[C@@H]1c3ccc(O)c(O)c3	3.73â€¯Â±â€?.22e	n	[3.73]	TCH
78056	10.1016/j.jcrysgro.2004.11.218	12/13/2004	Journal of Crystal Growth	PECULIARITIESTEMPERATUREFIELDSINSEMITRANSPARENTOXIDECRYSTALSBEINGGROWNBYCZTECHNIQUE	Bi12SiO20	0	2.54		el_cde_tables	[['Bi', 12.0], ['O', 20.0], ['Si', 1.0]]	2.54	Index of refraction	[2.54]	1
23195	10.1016/j.molliq.2018.11.090	11/22/2018	Journal of Molecular Liquids	INVESTIGATIONENVIRONMENTALSENSITIVITYCHARACTERISTICSPYRIDINECOMPOUNDSDIFFERENTPOSITIONNATOMSVARIOUSACTIVEFUNCTIONALGROUPS	Ethyleneglycol	0	1.43		el_mylogic	OCCO	1.43	n	[1.43]	1
55289	10.1016/j.jdiacomp.2017.09.002	9/14/2017	Journal of Diabetes and its Complications	OPHTHALMICCLINICALFACTORSPREDICTFOURYEARDEVELOPMENTWORSENINGDIABETICRETINOPATHYINTYPE1DIABETES	Alcohol	0	9.4		el_cde_tables	CCO	9.4	n	[9.4]	WS
38884	10.1016/S0169-4332(96)00477-1	12/15/1999	Applied Surface Science	FABRICATIONULTRATHINSILICONDIOXIDELAYERSINULTRAHIGHVACUUM	silicon dioxide	0	1.465		el_cde_text	O=[Si]=O	1.465	refractive index n	[1.465]	1	1
55388	10.1016/j.optmat.2010.06.019	7/23/2010	Optical Materials	ORGANICINORGANICHYBRIDMATERIALSTOWARDSPASSIVEACTIVEARCHITECTURESFORNEXTGENERATIONOPTICALNETWORKS	APTES	0.06085	1.64635		el_cde_tables	CCO[Si](CCCN)(OCC)OCC	1.5855â€?.7072	Refractive index	[1.5855, 1.7072]	IN
40325	10.1016/0030-4018(95)00695-8	2/16/1999	Optics Communications	NONCRITICALLYPHASEMATCHEDSECONDHARMONICGENERATIONBLUELIGHTINSIONCALIX4ARENESLABTYPEWAVEGUIDES	SiON	0	1.7		el_cde_text	[['N', 1.0], ['O', 1.0], ['Si', 1.0]]	1.7	refractive index	[1.7]	1	1
67719	10.1016/j.ophtha.2014.11.006	12/24/2014	Ophthalmology	EFFECTSCORNEALNERVEDENSITYRESPONSETREATMENTINDRYEYEDISEASE	lissamine	2.2	2.4		el_cde_tables	[Na+].[Na+].[Na+].[O-][S](=O)(=O)c1ccc2c(c1)C=C(C(=O)/C2=N/Nc3ccc(c4ccccc34)[S]([O-])(=O)=O)[S]([O-])(=O)=O	2.4 Â± 2.2	n	[2.4]	WS
58267	10.1016/j.ijheatfluidflow.2013.08.009	9/13/2013	International Journal of Heat and Fluid Flow	FILMTHICKNESSMEASUREMENTSINLIQUIDLIQUIDSLUGFLOWREGIMES	Dodecane	0	1.422		el_cde_tables	CCCCCCCCCCCC	1.422	Refractive index	[1.422]	1
7822	10.1016/j.optmat.2017.04.057	5/2/2017	Optical Materials	DIELECTRICSTRUCTURALCHARACTERISATIONCHALCOGENIDEGLASSESVIATERAHERTZTIMEDOMAINSPECTROSCOPY	Ge28Sb12Se60	0	2.6	1.5 Î¼m	el_mylogic	[['Ge', 28.0], ['Sb', 12.0], ['Se', 60.0]]	2.6	Optical refractive index @ 1.5Â Î¼m	[2.6]	1
62431	10.1016/S0016-2361(01)00087-4	10/31/2001	Fuel	REFRACTIVEINDEXMEASUREMENTSDILUTEDBITUMENSOLUTIONS	Heptane	0	1.5796		el_cde_tables	CCCCCCC	1.5796	RI	[1.5796]	1
40752	10.1016/0030-4018(96)00238-6	2/11/1999	Optics Communications	TWOCOLORAPPROACHFORDETERMINATIONTHICKNESSDIELECTRICCONSTANTTHINFILMSUSINGSURFACEPLASMONRESONANCESPECTROSCOPY	He-Ne	0	1.75		el_cde_text	[['He-', 1.0], ['Ne', 1.0]]	1.75	refractive index n	[1.75]	PP	1
34422	10.1016/j.jpba.2018.05.018	5/23/2018	Journal of Pharmaceutical and Biomedical Analysis	METABOLOMICSANTIOXIDANTACTIVITYLEAVESPRUNUSDULCISMILLITALIANCVSTORITTOAVOLA	ABTS	0	4.72		el_cde_tables	[NH4+].[NH4+].CCN1/C(Sc2cc(ccc12)[S]([O-])(=O)=O)=N/N=C/3Sc4cc(ccc4N3CC)[S]([O-])(=O)=O	4.72	RI	[4.72]	WS
10254	10.1016/j.spmi.2016.03.040	3/28/2016	Superlattices and Microstructures	IIIVNITRIDESPERFORMANCEGRAPHENECOPPERPLASMONICBIOSENSOR	Silicon	0	3.8827	633 nm	el_mylogic	[SiH4]	3.8827	Refractive index (n)	[3.8827]	1
28125	10.1016/j.physb.2008.04.015	4/22/2008	Physica B: Condensed Matter	INVESTIGATIONSPECTROSCOPICPROPERTIESTHERMALSTABILITYER3YB3CODOPEDBI2O3B2O3GA2O3GLASSES	BBGA1	0	2.321		el_mylogic	[['B', 1.0], ['BGA', 1.0]]	2.321	n	[2.321]	1
31465	10.1016/j.tsf.2006.10.008	11/30/2006	Thin Solid Films	TRANSMISSIONLOSSCHARACTERISTICSSILICONNITRIDEWAVEGUIDESFABRICATEDBYLIQUIDSOURCEPLASMAENHANCEDCHEMICALVAPORDEPOSITION	SiN	0	1.71	1545 nm	el_mylogic	[['N', 1.0], ['Si', 1.0]]	1.71	Refractive index (at 1545Â nm)	[1.71]	1
38586	10.1016/j.xphs.2017.02.005	2/15/2017	Journal of Pharmaceutical Sciences	VARIABLETHRESHOLDMETHODFORDETERMININGBOUNDARIESIMAGEDSUBVISIBLEPARTICLES	silica	0	1.44		el_cde_text	O=[Si]=O	1.44	refractive indices n	[1.44]	1	1
34037	10.1016/j.snb.2010.03.042	3/17/2010	Sensors and Actuators B: Chemical	DETECTIONVOLATILEORGANICCOMPOUNDSBYINTERFEROMETRICSENSOR	Ethanol	0	1.3614		el_cde_tables	CCO	1.3614	n	[1.3614]	1
27771	10.1016/j.jnoncrysol.2013.11.042	12/21/2013	Journal of Non-Crystalline Solids	STRUCTUREPROPERTIESZINCALUMINOPHOSPHATEGLASSES	ZnOâ€“Al2O3	0	1.5033		el_mylogic	[['Al', 2.0], ['O', 3.0], ['O-', 1.0], ['Zn', 1.0]]	1.5033	Refractive index	[1.5033]	IN
49477	10.1007/s40534-014-0035-1	N/A	N/A	N/A	CuInSe2	0	2.9		snowball	[['Cu', 1.0], ['In', 1.0], ['Se', 2.0]]	2.9	n	[2.9]	1	1
7231	10.1016/S1386-1425(00)00416-9	3/29/2001	Spectrochimica Acta Part A: Molecular and Biomolecular Spectroscopy	ELECTRONICSPECTRALPARAMETERSAZOINDICATORSMETHYLREDMETHYLORANGEPANFASTBLACKKSALT	Acetone	0	1.359	327 nm	el_mylogic	CC(C)=O	1.359	n	[1.359]	1
49062	10.1186/1471-2164-13-331	7/23/2012	BMC Genomics	Genomic and proteomic characterization of SuMu, a Mu-like bacteriophage infecting Haemophilus parasuis	cesium chloride	0	1.3792		springer_cde_text	[Cl-].[Cs+]	1.3792	Refractive indices	[1.3792]	1	1
5093	10.1016/S1350-4495(01)00135-9	1/17/2002	Infrared Physics & Technology	ANALYSISDIFFUSEREFLECTANCETHEORIESINMIRREGION	germanium	0	4.072	2.5 Î¼m	el_mylogic	[GeH4]	4.072	n	[4.072]	1
103	10.1016/j.jmrt.2015.10.005	12/14/2015	Journal of Materials Research and Technology	STRUCTURALOPTICALPOROSITYPROPERTIESCDI2THINFILM	CdI2	0	2.1		el_mylogic	[['Cd', 1.0], ['I', 2.0]]	2.1	n	[2.1]	1
62538	10.1016/j.talanta.2009.11.030	11/22/2009	Talanta	DETERMINATIONUNDERIVATIZEDLONGCHAINFATTYACIDSUSINGRPHPLCCAPACITIVELYCOUPLEDCONTACTLESSCONDUCTIVITYDETECTION	Oleic acid	0	1.26		el_cde_tables	CCCCCCCC\C=C/CCCCCCCC(O)=O	1.26	n	[1.26]	WS
6388	10.1016/j.polymer.2011.07.019	7/23/2011	Polymer	SYNTHESISCHARACTERIZATIONSUBSTITUTEDPOLYNORBORNENEDERIVATIVES	polynorbornene	0	1.53		el_mylogic	C=CC1CCC(C1)C=C	1.53	n	[1.53]	1
19055	10.1016/S0030-4018(00)01152-4	2/9/2001	Optics Communications	DISPERSIONOPTICALCONSTANTSQUARTZPOLYMETHYLMETHACRYLATEGLASSESINAWIDESPECTRALRANGE023M	PMMA	0	1.474	1920 nm	el_mylogic	COC(=O)[C](C)C	1.474	n	[1.474]	1
74563	10.1016/j.fluid.2003.09.007	12/3/2003	Fluid Phase Equilibria	ACOUSTICVOLUMETRICCOMPRESSIBILITYREFRACTIVITYPROPERTIESREDUCTIONPARAMETERSFORERASFLORYMODELSHOMOLOGOUSSERIESAMINES2981532815K	Decylamine	0	1.4356		el_cde_tables	CCCCCCCCCCN	1.4356	nD	[1.4356]	1
71843	10.1016/j.molliq.2011.07.002	7/22/2011	Journal of Molecular Liquids	UVSPECTRALCHANGESFORAZOCOMPOUNDSINPRESENCEDIFFERENTSOLVENTS	Aceton	0	1.3587		el_cde_tables	CC(C)=O	1.3587	n	[1.3587]	1
43166	10.1039/C3TC32374A	N/A	N/A	N/A	VB â€?0	1.69		rsc_mylogic	[['B -', 1.0], ['V', 1.0]]	1.69	Refractive index	[1.69]	IN
59065	10.1016/j.materresbull.2013.02.057	2/28/2013	Materials Research Bulletin	REFRACTIVEINDEXOPTICALDISPERSIONIN2O3INBO3GAHNITE	InBO3	0	1.7756		el_cde_tables	[['B', 1.0], ['In', 1.0], ['O', 3.0]]	1.7756	nD	[1.7756]	1	1
9631	10.1016/j.optmat.2018.12.034	12/29/2018	Optical Materials	IMPROVEDFEMTOSECONDTHIRDORDERNONLINEAROPTICALPROPERTIESTHINLAYEREDCU3NB2O8	Cu3Nb2O8	0	1.21		el_mylogic	[['Cu', 3.0], ['Nb', 2.0], ['O', 8.0]]	1.21	Nonlinear refractive index (3â€¯mW) (n2â€¯Ã—â€?0â€¯m/W)	[1.21]	WS
42927	10.1039/C1SC00313E	10/11/2011	Chemical Science	Practical computation of electronic excitation in solution: vertical excitation model	Acrolein	0	1.43		rsc_cde_tables	C=CC=O	1.43	n	[1.43]	WS
49543	10.1016/j.cocom.2018.e00347Computational Condensed Matter	N/A	N/A	N/A	rutile	0	2.9467		snowball	O=[Ti]=O	2.9467	refractive index	[2.9467]	1	1
34585	10.1016/j.jlumin.2014.08.019	8/14/2014	Journal of Luminescence	TB3DOPEDZINCALUMINOBISMUTHBORATEGLASSESFORGREENEMITTINGLUMINESCENTDEVICES	ZnAlBiBTb3.0	0	1.697		el_cde_tables	[['Al', 1.0], ['B', 1.0], ['Bi', 1.0], ['Tb', 3.0], ['Zn', 1.0]]	1.697	Refractive index	[1.697]	1
46917	10.1039/C6NR07523A	3/2/2017	Nanoscale	Vivid structural colors with low angle dependence from long-range ordered photonic crystal films	CdS	0	2.5		rsc_cde_text	[['Cd', 1.0], ['S', 1.0]]	2.5	refractive index	[2.5]	1	1
49560	10.1039/C5TC00678C	N/A	N/A	N/A	ZnS	0	2.35		snowball	[['S', 1.0], ['Zn', 1.0]]	2.35	refractive index	[2.35]	1	1
35181	10.1016/j.talanta.2017.06.007	6/3/2017	Talanta	NOVELIMIDAZOLEFLUORESCENTPOLYIONICLIQUIDNANOPARTICLESFORSELECTIVESENSITIVEDETERMINATIONPYROGALLOL	Tryptophan	0	1.33		el_cde_tables	N[C@@H](Cc1c[nH]c2ccccc12)C(O)=O	1.33	Refractive Index	[1.33]	1
57316	10.1016/j.jtice.2009.09.003	3/29/2010	Journal of the Taiwan Institute of Chemical Engineers	COMPARATIVESTUDYSEPARATIONCHARACTERIZATIONHIGHMELTINGPOINTMACROMICROCRYSTALLINEWAXES	Cyclohexane	0	1.4318		el_cde_tables	C1CCCCC1	1.4318	Refractive index	[1.4318]	1
38791	10.1016/j.enconman.2015.06.065	7/2/2015	Energy Conversion and Management	STUDYGENERATEDDENSITYCAVITATIONINSIDEDIESELNOZZLEUSINGDIFFERENTFUELSNOZZLES	PMMA	0	1.463		el_cde_text	COC(=O)[C](C)C	1.463	refractive index	[1.463]	1	1
30176	10.1016/j.jnoncrysol.2016.11.005	11/27/2016	Journal of Non-Crystalline Solids	CALCULATIONPHYSICALPROPERTIESGLASSVIAPHASEDIAGRAMAPPROACH	Na2OÂ·2B2O3	0	1.517		el_mylogic	[['B', 2.0], ['Na', 2.0], ['O', 3.0], ['OÂ·', 2.0]]	1.517	Refractive index (nD)	[1.517]	1
61679	10.1016/j.jpcs.2012.12.016	1/3/2013	Journal of Physics and Chemistry of Solids	DFTBASEDABINITIOSTUDYDIELECTRICOPTICALPROPERTIESBULKLI2B3O4F3LI2B6O9F2	LiB6O9F	0	1.528		el_cde_tables	[['B', 6.0], ['F', 1.0], ['Li', 1.0], ['O', 9.0]]	1.528	n	[1.528]	1
78889	10.1039/B204687C	10/24/2002	Journal of Materials Chemistry	Ordering and optical properties of monolayers and multilayers of silica spheres deposited by the Langmuirâ€“Blodgett method	BS1	0.005	1.445		rsc_cde_tables	[['B', 1.0], ['S', 1.0]]	1.44â€?.45	Refractive index	[1.44, 1.45]	1
50858	10.1016/j.optmat.2017.01.038Optical Materials	N/A	N/A	N/A	silica	0	1.459		snowball	O=[Si]=O	1.459	refractive index	[1.459]	1	1
17996	10.1016/j.molliq.2012.07.025	7/29/2012	Journal of Molecular Liquids	DENSITIESVISCOSITIESREFRACTIVEINDICESEXCESSPROPERTIESANILINEOANISIDINE2ALKOXYETHANOLS30315K	o-anisidine	0	1.4355		el_mylogic	COc1ccccc1N	1.4355	Refractive index nD	[1.4355]	SB TABLE
63189	10.1016/j.earlhumdev.2011.01.024	2/26/2011	Early Human Development	IMPACTHISTOLOGICALCHORIOAMNIONITISFUNISITISCLINICALCHORIOAMNIONITISNEURODEVELOPMENTALOUTCOMEPRETERMINFANTS	oxygen	0	4		el_cde_tables	O	4	n	[4.0]	WS
40432	10.1016/j.matchemphys.2011.11.073	12/21/2011	Materials Chemistry and Physics	GRAINSIZETHICKNESSEFFECTPERFORMANCESOLGELBASEDTIO2SCHOTTKYDIODES	TiO2	0	2.55		el_cde_text	[['O', 2.0], ['Ti', 1.0]]	2.55	refractive index	[2.55]	1	1
35322	10.1016/S1369-8001(99)00037-2	4/24/2000	Materials Science in Semiconductor Processing	SURFACEROUGHENINGSICGACONTAININGSEMICONDUCTORSINREACTIVEPLASMAS	GaAs	0	3.347		el_cde_tables	[['As', 1.0], ['Ga', 1.0]]	3.347	n	[3.347]	1
28115	10.1016/j.physb.2007.10.013	10/17/2007	Physica B: Condensed Matter	FIRSTPRINCIPLECALCULATIONSSTRUCTURALSTABILITYIIO1XVIXIIZNCDVISSETEORDEREDCHALCOPYRITESEMICONDUCTORS	Zn2OSe	0	3.575		el_mylogic	[['O', 1.0], ['Se', 1.0], ['Zn', 2.0]]	3.575	Refractive indices of semiconductors	[3.575]	1
46188	10.1039/B708485D	9/26/2007	Lab on a Chip	Rapid fabrication of a microfluidic device with integrated optical waveguides for DNA fragment analysis	PDMS	0.005	1.41		rsc_cde_text	[['PDM', 1.0], ['S', 1.0]]	1.410 Â± 0.005	refractive index	[1.41]	1	1
46919	10.1039/C7DT04359G	2/20/2018	Dalton Transactions	Exploring the optical properties of Vernier phase yttrium oxyfluoride thin films grown by pulsed liquid injection MOCVD	YF3	0.005	1.555		rsc_cde_text	[['F', 3.0], ['Y', 1.0]]	1.55â€?.56	refractive index	[1.55, 1.56]	1	1
52757	10.1016/S0925-3467(97)00171-7	7/10/1998	Optical Materials	OPTICALELECTRONEGATIVITYREFRACTIVEINDEXMATERIALS	ZnO	0	2.25		el_cde_tables	[['O', 1.0], ['Zn', 1.0]]	2.25	Refractive index	[2.25]	1
17796	10.1016/j.ijleo.2018.06.056	6/15/2018	Optik	OPTICALPROPERTIESCU3IN5S9SINGLECRYSTALSBYSPECTROSCOPICELLIPSOMETRY	Cu3In5S9	0	2.8		el_mylogic	[['Cu', 3.0], ['In', 5.0], ['S', 9.0]]	2.8	Refractive Index	[2.8]	1	1
38035	10.1016/j.jqsrt.2004.05.012	7/13/2004	Journal of Quantitative Spectroscopy and Radiative Transfer	LIGHTSCATTERINGANALYSISBYAPARTICLEEXTREMESHAPEVIADISCRETESOURCESMETHOD	SiO	0	1.67		el_cde_text	[['O', 1.0], ['Si', 1.0]]	1.67	n	[1.67]	1	1
9060	10.1016/j.vacuum.2005.01.092	4/7/2005	Vacuum	INVESTIGATIONOPTICALPROPERTIESACHFILMSDEPOSITEDACETYLENEUSINGDIRECTIONBEAMDEPOSITIONMETHOD	B3P1	0	2.5		el_mylogic	[['B', 3.0], ['P', 1.0]]	2.5	Refraction index	[2.5]	1
67753	10.1016/j.ijleo.2010.12.028	3/9/2011	Optik	PERFORMANCEEVALUATIONSCMWDMCOMMUNICATIONINPRESENCESRSINDUCEDCROSSTALKFORDIFFERENTTYPESFIBER	DCF	0	4.3		el_cde_tables	OCC1OC(CC1O)n2cnc3[C@H](O)CN=CNc23	4.3	refractive index	[4.3]	WS
49391	10.1016/j.optmat.2015.10.009Optical Materials	N/A	N/A	N/A	quartz	0	1.5		snowball	O=[Si]=O	1.5	refractive index	[1.5]	1	1
36613	10.1016/j.fluid.2016.05.019	5/17/2016	Fluid Phase Equilibria	ACTIVITYCOEFFICIENTSNAFINAQUEOUSMIXTURESINCREASINGCOSOLVENTNMETHYLFORMAMIDEWATERMIXTURES29815K	N-methylformamide	0	1.4468		el_cde_tables	CNC=O	1.4468	Refractive index	[1.4468]	TCH
51866	10.1016/S1386-9477(02)00649-5Physica E: Low-dimensional Systems and Nanostructures	N/A	N/A	N/A	silicon dioxide	0	1.46		snowball	O=[Si]=O	1.46	refractive index	[1.46]	1	1
36177	10.1016/j.saa.2019.01.057	1/17/2019	Spectrochimica Acta Part A: Molecular and Biomolecular Spectroscopy	LABELINGMICROTHRIXPARVICELLAINSITUANOVELFRETPROBEBASEDBISOCTYLRHODAMINEB	DMSO	0	1.48		el_cde_tables	C[S](C)=O	1.48	nD	[1.48]	1
71816	10.1016/j.ijleo.2018.02.075	2/23/2018	Optik	EXPLORATIONPHOTOPHYSICALPROPERTIESGREENLIGHTEMITTINGBIS8HYDROXYQUINOLINEZINCZNQ2METALCHELATEUNDERVARIOUSENVIRONMENTS	Toluene	0	1.4969		el_cde_tables	Cc1ccccc1	1.4969	Refractive index	[1.4969]	1
17992	10.1016/j.molliq.2012.07.025	7/29/2012	Journal of Molecular Liquids	DENSITIESVISCOSITIESREFRACTIVEINDICESEXCESSPROPERTIESANILINEOANISIDINE2ALKOXYETHANOLS30315K	o-anisidine	0	1.5075		el_mylogic	COc1ccccc1N	1.5075	Refractive index nD	[1.5075]	SB TABLE
9129	10.1016/j.saa.2011.02.003	2/10/2011	Spectrochimica Acta Part A: Molecular and Biomolecular Spectroscopy	INTRAMOLECULARINTERMOLECULARHYDROGENBONDINGEFFECTSDIPOLEMOMENTSPHOTOPHYSICALPROPERTIESANTHRAQUINONEDYES	1-Heptanol	0	1.424		el_mylogic	CCCCCCCO	1.424	n	[1.424]	1
6414	10.1016/S0927-0248(97)00273-0	1/10/1999	Solar Energy Materials and Solar Cells	DESIGNSIMULATIONANTIREFLECTIONCOATINGSYSTEMSFOROPTOELECTRONICDEVICESAPPLICATIONSILICONSOLARCELLS	Ta2O5	0	2.1		el_mylogic	[['O', 5.0], ['Ta', 2.0]]	2.1	Refractive index (n)	[2.1]	1
79146	10.1039/C3RA41435C	8/5/2013	RSC Advances	Testing selected optimal descriptors with artificial neural networks	Toluene	0	1.496		rsc_cde_tables	Cc1ccccc1	1.496	RI	[1.496]	1
43584	10.1039/C5TA04362J	N/A	N/A	N/A	TiO2	0	2.2		rsc_mylogic	[['O', 2.0], ['Ti', 1.0]]	2.2	n	[2.2]	1
10184	10.1016/j.solmat.2008.06.009	7/25/2008	Solar Energy Materials and Solar Cells	SELFCONSISTENTOPTICALPARAMETERSINTRINSICSILICON300KINCLUDINGTEMPERATURECOEFFICIENTS	silicon	0	3.53	1.15 Î¼m	el_mylogic	[SiH4]	3.53	n	[3.53]	1
50593	10.1039/C5RA13284C_Â© The Royal Society of Chemistry 2015	N/A	N/A	N/A	PMMA	0	1.49		snowball	COC(=O)[C](C)C	1.49	n	[1.49]	1	1
50573	10.1039/C7RA05074G_Â© The Royal Society of Chemistry 2017	N/A	N/A	N/A	TiO2	0	2.3		snowball	[['O', 2.0], ['Ti', 1.0]]	2.3	refractive index	[2.3]	1	1
61019	10.1016/j.mineng.2014.07.005	7/26/2014	Minerals Engineering	UNDERSTANDINGINTERACTIONMECHANISMSBETWEENPENTLANDITEGANGUEMINERALSBYZETAPOTENTIALSURFACEFORCEMEASUREMENTS	Serpentine	0	1.56		el_cde_tables	O.[Mg++].[Mg++].[Mg++].O[Si]([O-])([O-])[O-].O[Si]([O-])([O-])[O-]	1.56	Refractive index	[1.56]	1
50908	10.1016/j.optcom.2004.09.016Optics Communications	N/A	N/A	N/A	silicon	0	3.46		snowball	[SiH4]	3.46	refractive indices	[3.46]	1	1
43196	10.1039/C3TC32031F	N/A	N/A	N/A	TiO2	0.09	2.56		rsc_mylogic	[['O', 2.0], ['Ti', 1.0]]	2.56 Â± 0.09	Low refractive index	[2.56]	1
31242	10.1016/j.cplett.2010.09.076	10/2/2010	Chemical Physics Letters	LASERBREAKDOWNINALCOHOLSWATERINDUCEDBY1064NMNANOSECONDPULSES	Ethanol	0	1.36	1064 nm	el_mylogic	CCO	1.36	Refractive index n	[1.36]	1
16893	10.1016/S1010-6030(03)00098-4	3/29/2003	Journal of Photochemistry and Photobiology A: Chemistry	SPECTRALLUMINESCENTSOLVATOCHROMICPROPERTIESANTICANCERDRUGCAMPTOTHECIN	Tetrachloromethane	0	1.4574	424 nm	el_mylogic	ClC(Cl)(Cl)Cl	1.4574	n	[1.4574]	1
7531	10.1016/j.jct.2013.02.012	3/4/2013	The Journal of Chemical Thermodynamics	STUDYTHERMODYNAMICTRANSPORTPROPERTIESPHOSPHONIUMBASEDIONICLIQUIDS	C1SO4	0	1.46616		el_mylogic	[['C', 1.0], ['O', 4.0], ['S', 1.0]]	1.46616	nD	[1.46616]	1
36262	10.1016/S0142-9612(00)00237-4	2/14/2001	Biomaterials	OCULARBIOMATERIALSIMPLANTS	PMMA	0	1.49		el_cde_tables	COC(=O)[C](C)C	1.49	Refractive index	[1.49]	1
91	10.1016/j.orgel.2003.08.009	9/6/2003	Organic Electronics	FLUORENEBASEDCONJUGATEDPOLYMEROPTICALGAINMEDIA	F8BT	0	1.69	440 nm	el_mylogic	[['BT', 1.0], ['F', 8.0]]	1.69	n	[1.69]	1
17415	10.1016/S0030-4018(99)00091-7	5/12/1999	Optics Communications	DISPERSIONEQUATIONCOEFFICIENTSFORREFRACTIVEINDEXBIREFRINGENCECALCITEQUARTZCRYSTALS	calcite	0	1.63789	1.3070 Î¼m	el_mylogic	[Ca++].[O-]C([O-])=O	1.63789	Refractive index	[1.63789]	1
34443	10.1016/j.synthmet.2010.10.017	11/18/2010	Synthetic Metals	TWONEWNICKELIICOMPLEXESSYNTHESISTHIRDORDEROPTICALNONLINEARITY	NPIP	0	1.4325		el_cde_tables	[['I', 1.0], ['N', 1.0], ['P', 2.0]]	1.4325	n	[1.4325]	1
53355	10.1016/j.mssp.2011.05.008	6/1/2011	Materials Science in Semiconductor Processing	DRYETCHINGMAGNETICTUNNELJUNCTIONSMONITOREDBYSPECTROSCOPICREFLECTANCE	Al2O3	0	1.76		el_cde_tables	[['Al', 2.0], ['O', 3.0]]	1.76	n	[1.76]	1
53953	10.1016/S0925-3467(02)00231-8	12/11/2002	Optical Materials	EQUIVALENCEBETWEENCLAUSIUSMOSSOTTIOPTICALELECTRONEGATIVITYRELATIONS	CsBr	0	1.67		el_cde_tables	[['Br', 1.0], ['Cs', 1.0]]	1.67	Refractive index	[1.67]	1
20231	10.1016/j.fuel.2017.09.052	10/9/2017	Fuel	ROLEMETALHALIDESINCOKEFORMATIONDURINGBITUMENUPGRADING	Mg(OH)2	0	1.6227		el_mylogic	[['H', 2.0], ['Mg', 1.0], ['O', 2.0]]	1.6227	Measured refractive index	[1.6227]	1
47077	10.1039/B921581F	3/16/2010	Physical Chemistry Chemical Physics	Determination of Juddâ€“Ofelt intensity parameters from the excitation spectra for rare-earth doped luminescent materials	CS2	0	1.628		rsc_cde_text	S=C=S	1.628	n	[1.628]	1	1
19590	10.1016/j.jlumin.2018.03.087	3/29/2018	Journal of Luminescence	JUDDOFELTANALYSISEXPERIMENTALSPECTROSCOPICSTUDYERBIUMDOPEDPHOSPHATEGLASSES	LiZnLaAP	0	1.556		el_mylogic	[['LaA', 1.0], ['Li', 1.0], ['P', 1.0], ['Zn', 1.0]]	1.556	Refractive index ne Â±â€?.0010	[1.556]	1
25208	10.1016/j.nimb.2013.10.039	1/24/2014	Nuclear Instruments and Methods in Physics Research Section B: Beam Interactions with Materials and Atoms	LEAKYMODESUPPRESSIONINPLANAROPTICALWAVEGUIDESWRITTENINERTEO2WO3GLASSCAF2CRYSTALVIADOUBLEENERGYIMPLANTATIONMEVNIONS	CaF2	5	1.4332		el_mylogic	[['Ca', 1.0], ['F', 2.0]]	1.4332 (Â±5 Ã— 10)	Bulk refractive index	[1.4332]	1
52479	10.1016/j.jrras.2014.08.009	9/7/2014	Journal of Radiation Research and Applied Sciences	DOSIMETRICKINETICPARAMETERSLITHIUMCADMIUMBORATEGLASSESDOPEDRAREEARTHIONS	CdBSm	0	1.529		el_cde_tables	[['B', 1.0], ['Cd', 1.0], ['Sm', 1.0]]	1.529	Refractive index	[1.529]	1
7368	10.1016/S0969-806X(00)00296-6	8/22/2000	Radiation Physics and Chemistry	RADIATIONRESISTIVITYLARGETUNGSTATECRYSTALS	PbWO4	0	2.2	480 nm	el_mylogic	[['O', 4.0], ['Pb', 1.0], ['W', 1.0]]	2.2	Refractive index	[2.2]	1
24476	10.1016/S0925-8388(99)00746-X	3/20/2000	Journal of Alloys and Compounds	ER3YB3DOPEDACTIVEMEDIAFOREYESAFELASERSYSTEMS	phosphate	0	1.5323		el_mylogic	[O-][P]([O-])([O-])=O	1.5323	Refractive index nd	[1.5323]	IN
8175	10.1016/j.saa.2009.02.011	2/20/2009	Spectrochimica Acta Part A: Molecular and Biomolecular Spectroscopy	INTERMOLECULARINTERACTIONSINSOLUTIONSAMINONITROBENZENEDERIVATIVESSTUDIEDBYSPECTRALMEANS	o-Xylene	0	1.537		el_mylogic	Cc1ccccc1C	1.537	n	[1.537]	1
52298	10.1007/s00348-017-2386-y	N/A	N/A	N/A	quartz	0	1.459		snowball	O=[Si]=O	1.459	RI	[1.459]	1	1
12040	10.1016/j.jct.2016.10.047	11/1/2016	The Journal of Chemical Thermodynamics	LIQUIDLIQUIDPHASEEQUILIBRIUMHEATCAPACITYBINARYSOLUTION2PROPANOL1OCTYL3METHYLIMIDAZOLIUMHEXAFLUOROPHOSPHATE	2-propanol	0	1.3795	632.8 nm	el_mylogic	CC(C)O	1.3795	n	[1.3795]	IN
47387	10.1039/C4CP03565H	10/15/2014	Physical Chemistry Chemical Physics	Microscopic interactions of the imidazolium-based ionic liquid with molecular liquids depending on their electron-donicity	MeOH	0	2		rsc_cde_text	CO	2	n	[2.0]	PP	1
43478	10.1039/C4TC00036F	N/A	N/A	N/A	LaAS1515	0	1.648		rsc_mylogic	[['LaA', 1.0], ['S', 1515.0]]	1.648	n e Â± 0.005	[1.648]	1
65933	10.1016/j.microc.2013.07.008	7/26/2013	Microchemical Journal	COMPARISONTWOEVAPORATIVEUNIVERSALDETECTORSFORDETERMINATIONSUGARSINFOODSAMPLESBYLIQUIDCHROMATOGRAPHY	Maltose	0	6.6		el_cde_tables	OCC1OC(OC2C(O)C(O)C(O)OC2CO)C(O)C(O)C1O	6.6	n	[6.6]	WS
49213	10.1039/C3TA13574H	N/A	N/A	N/A	quartz	0	1.5		snowball	O=[Si]=O	1.5	refractive index	[1.5]	1	1
28410	10.1016/j.apsusc.2016.07.033	7/11/2016	Applied Surface Science	SANDWICHHETEROSTRUCTURESANTIMONYTRIOXIDEBISMUTHTRIOXIDEFILMSSTRUCTURALMORPHOLOGICALOPTICALANALYSIS	Sb2O3	0.425	1.79		el_mylogic	[['O', 3.0], ['Sb', 2.0]]	1.79â€?.64 in NIR-VIS-UV	refractive index	[1.79, 2.64]	1
26096	10.1016/j.jphotochem.2017.08.050	8/24/2017	Journal of Photochemistry and Photobiology A: Chemistry	PHOTOPHYSICALBEHAVIORSVARIOUSACTIVEFORMSCURCUMININPOLARLOWPOLARENVIRONMENTS	Dichloromethane	0	1.424		el_mylogic	ClCCl	1.424	n	[1.424]	1
5239	10.1016/S0925-4005(97)00172-X	3/25/1998	Sensors and Actuators B: Chemical	OPTICALFIBRESENSORCOATEDPOROUSSILICALAYERSFORGASCHEMICALVAPOURDETECTION	Propane	0	1.2898		el_mylogic	CCC	1.2898	Refractive index (Na)	[1.2898]	1
18376	10.1016/j.snb.2012.10.029	10/13/2012	Sensors and Actuators B: Chemical	OPTICALMEASUREMENTSPATTERNRECOGNITIONTECHNIQUESFORIDENTIFYINGCHARACTERISTICSBEERDISTINGUISHINGBELGIANBEERS	VB12	0	1.349		el_mylogic	[['B', 12.0], ['V', 1.0]]	1.349	Refractive Index	[1.349]	1
1329	10.1016/j.bjp.2016.05.003	6/14/2016	Revista Brasileira de Farmacognosia	REPORTMALUNGOEXPEDITIONEREPECURURIVERORIXIMINABRAZILPARTIADIFFERENCEBETWEENBLACKWHITEBREU	BBIM	0	1.4733		el_mylogic	[['B', 2.0], ['IM', 1.0]]	1.4733	Refractive index	[1.4733]	1
														total_precision	text_precision
														0.751503	82/91=0.90109
