# Supplementary material for: A database of refractive indices and dielectric constants auto-generated using ChemDataExtractor
Source: Sci Data. 2022 May 3;9:192. doi: 10.1038/s41597-022-01295-5 (PMC9065060; doi:10.1038/s41597-022-01295-5)
Supplement: Supplementary file 2 — Supplementary Information S2 [file 41597_2022_1295_MOESM2_ESM.xlsx]

## Sheet: dielectric_precision_sample_SI
S2 - Dielectric Constant Precision Validation
id	DOI	Date	Journal	Title	compound	dielectric_loss	extracted_value	measurement_frequency	normalised_name	raw_value	specifier	correctness	text?		correctness legend	explanation
29315	10.1016/j.physe.2010.01.031				germanium		16		[GeH4]	16	dielectric constant	1	1		CO1	Coordination error type I, wrong match. For example, ¡°A and B have refractive index of C and D.¡± Wrong match means A-D and B-C were extracted instead of A-C and B-D.?
48686	10.1016/S0030-4018(02)01902-8				silica		5.76		O=[Si]=O	5.76	dielectric constant	CO1	1		CO2	Coordination error type II. One of the entities was not extracted. For example,?¡°A and B have refractive index of C and D.¡±, only A and D were?extracted,?and D was assigned to A to be A-D.?
17171	10.1016/j.matchemphys.2017.05.048				MgTiO3		17.1		[['Mg', 1.0], ['O', 3.0], ['Ti', 1.0]]	17.1	Îµr	1	1		IN	Incorrect name. It usually comes from failures of chemical named entity recognition system. It could be a non-chemical been recognized as a chemical, or a chemical name was only partially extracted.?
4106	10.1007/s11224-019-01318-9				CaO		78		[['Ca', 1.0], ['O', 1.0]]	78	dielectric constant ÃŽÂµ	IN	1		TCH	TableDataExtractor error. It usually refers to cases that the value being assigned to the compound in another (wrong) row. Or values in a wrong column were extracted.?
55491	10.1016/j.jct.2015.07.032	7/30/2015	The Journal of Chemical Thermodynamics	THERMODYNAMICSMIXTURESSTRONGNEGATIVEDEVIATIONSRAOULTSLAWXIIIRELATIVEPERMITTIVITIESFOR1ALKANOLCYCLOHEXYLAMINESYSTEMSDIELECTRICSTUDY1ALKANOLPOLARCOMPOUNDAMINEAMIDEETHERMIXTURES	1-Butanol		9.9		CCCCO	9.9	Îµr	TCH			WS	Wrong specifier. It normally refers to cases that a word that is not the property specifier been identified as a specifier, or the existence of ambiguous words. For example, ¡°n¡± is a property specifier of refractive index, but it can refer to kinetic parameter, carrier density etc.??
33530	10.1016/j.jsps.2014.06.003				Acetonitrile		1.23		CC#N	1.23	Îµ (Ã—10)	WS			WN	Wrong number. It usually refers to cases that a scientific notation been not properly extracted or numbers with a logarithm symbol, e.g. ln2.?
36172	10.1016/j.synthmet.2012.08.012				Polyurethane		15		OCCO.OCCCCO.OC(=O)CCCCC(O)=O.O=C=Nc1ccc(Cc2ccc(cc2)N=C=O)cc1	15	Relative permittivity	1			PP	Property parser error. It refers to the mistakes in the property parser rules. It could be both human error and systematic errors due to the complexity of parser rules.??
5236	10.1016/j.mee.2007.04.150				SiO2		4.2		[['O', 2.0], ['Si', 1.0]]	4.2	Dielectric constant	1			RD	Reader error. For some old papers, e.g. papers published in 1970s. The electronic version may not be formatted in a standard format. Thus, the document reader can make mistakes to read these old papers. Also, some papers are only available to be downloaded in the PDF format and the PDF reader of ChemDataExtractor is still under development.?
14334	10.1016/j.apsusc.2012.10.056				Sm2O3		40		[['O', 3.0], ['Sm', 2.0]]	40	Relative permittivity	IN			SB Table	Special binary table. For some papers that describing physical property of binary systems, the table format is less decoding-friendly, which it is very often that only part of the binary system was extracted.?
31113	10.1016/j.memsci.2018.01.008				Chloroform		4.8		ClC(Cl)Cl	4.8	Dielectric constant	1			UN	Unrecognized name. Failure of chemical named entity recognition system. A chemical name was not extracted while it should be.?
29443	10.1016/j.precisioneng.2019.03.004				polyurethane		3.5		OCCO.OCCCCO.OC(=O)CCCCC(O)=O.O=C=Nc1ccc(Cc2ccc(cc2)N=C=O)cc1	3.5	Dielectric constant Îµ	1
45877	10.1016/j.jpcs.2009.03.003				Laâ€“FeO3		723		[['Fe', 1.0], ['La-', 1.0], ['O', 3.0]]	723	Dielectric constant	1
7422	10.1016/j.fluid.2004.01.029				Formamide		109.57		NC=O	109.57	Dielectric constant	1
30761	10.1016/j.jlumin.2018.02.044				acetonitrile		4200		CC#N	4200	Îµ, Mâˆ?cmâˆ?	WS
13361	10.1016/j.jallcom.2013.10.108				Li2ZnTi3O8		27.8		[['Li', 2.0], ['O', 8.0], ['Ti', 3.0], ['Zn', 1.0]]	27.8	Îµr	IN
20017	10.1016/S0040-6090(02)00614-4				silicon		3.2		[SiH4]	3.2	dielectric constant	1	1
2184	10.1039/C8CP05358H				Br2 NH3		2.316		[['Br', 2.0], ['H', 3.0], ['N', 1.0]]	2.316	ÃŽÂµ	TCH
22030	10.1016/S0964-1807(99)00030-7				LaAlO3		22		[['Al', 1.0], ['La', 1.0], ['O', 3.0]]	22	Îµr	1
11341	10.1016/j.jpowsour.2015.09.115				Ethyl methyl carbonate		2.9		CCOC(=O)OC	2.9	Dielectric constant	1
46803	10.1016/S0167-2738(99)00244-1				SrZrO3		15.71		[['O', 3.0], ['Sr', 1.0], ['Zr', 1.0]]	15.71	dielectric constant	1
23971	10.1016/j.nanoso.2019.01.002				Zn2SiO4		222		[['O', 4.0], ['Si', 1.0], ['Zn', 2.0]]	222	dielectric constant Îµ	1	1
14464	10.1016/j.tsf.2012.10.001				ZnO		5.25		[['O', 1.0], ['Zn', 1.0]]	5.25	dielectric constant	1
33053	10.1016/j.mseb.2015.11.010				ZnO		9		[['O', 1.0], ['Zn', 1.0]]	9	É› (dielectric constant)	1
11056	10.1016/j.apcata.2016.02.013				Ethanol		24		CCO	24	Dielectric Constant	1
1788	10.1039/B915570H				MeCN		13.86		CC#N	13.86	ÃŽÂµ	1
52694	10.1016/j.solener.2018.08.074	9/4/2018	Solar Energy	SPUTTERINSTIGATEDPLASMONENHANCEDOPTICALBACKSCATTERINGLAYERINULTRATHINSOLARCELLSAPPLICATIONGZOINCIGSEMATERIALSYSTEM	Cu2Se		2.56		[['Cu', 2.0], ['Se', 1.0]]	2.56	dielectric constant	1
26508	10.1016/j.jallcom.2017.10.098				Sm1.5Sr0.5NiO4		105		[['Ni', 1.0], ['O', 4.0], ['Sm', 1.5], ['Sr', 0.5]]	105	dielectric constant	WN	1
48278	10.1016/j.tsf.2005.06.081				Ta2O5		20		[['O', 5.0], ['Ta', 2.0]]	20	dielectric constant	1	1
11187	10.1016/j.ceramint.2015.08.156				BBT		182		[['B', 1.0], ['BT', 1.0]]	182	Îµr	1
61002	10.1016/j.ijpharm.2004.06.021	8/25/2004	International Journal of Pharmaceutics	GROUPINGSOLVENTSBYSTATISTICALANALYSISSOLVENTPROPERTYPARAMETERSIMPLICATIONPOLYMORPHSCREENING	Butanone		18.25		CCC(C)=O	18.25	Dielectric constant	1
34922	10.1016/j.enggeo.2014.05.017				Ethanol		24.3		CCO	24.3	Dielectric constant	1
23171	10.1016/j.nanoen.2014.10.010				ZnO		8.5446		[['O', 1.0], ['Zn', 1.0]]	8.5446	dielectric constant	1	1
27563	10.1016/j.poly.2014.04.009				BBPA		5.6		[['B', 2.0], ['PA', 1.0]]	5.6	dielectric constant	1
48262	10.1016/j.matchemphys.2005.10.010				Bi2S3		10.9		[['Bi', 2.0], ['S', 3.0]]	10.9	dielectric constant	1	1
55397	10.1016/j.spmi.2015.01.021	2/16/2015	Superlattices and Microstructures	NUMERICALMODELINGTRIPLEMATERIALGATESTACKGATEALLAROUNDTMGSGAAMOSFETCONSIDERINGQUANTUMMECHANICALEFFECTS	HfO2		25		[['Hf', 1.0], ['O', 2.0]]	25	Dielectric constant	1
63430	10.1039/C0DT00282H	8/10/2010	Dalton Transactions	Oxidative addition reaction of diarylplatinum( ii ) complexes with MeI in ionic liquid media: a kinetic study	Acetone		20.7		CC(C)=O	20.7	Îµr	1
61504	10.1016/S0009-2614(03)00321-X	3/23/2003	Chemical Physics Letters	CONTROLFERROMAGNETICANTIFERROMAGNETICCOUPLINGSINAGALVINOXYLTRIPLETCHRYSENEENCOUNTERCOMPLEXTHROUGHSOLVENTPOLARITY	Benzene		2.284		c1ccccc1	2.284	Îµr	1
7309	10.1016/S0169-4332(02)01365-X				Ge25Sb15S60		6.894		[['Ge', 25.0], ['S', 60.0], ['Sb', 15.0]]	6.894	Îµr	1
9221	10.1016/S0927-7757(00)00631-2				Formamide		109.5		NC=O	109.5	Dielectric constant	1	1
10661	10.1016/j.ndteint.2017.02.004				Limestone		8.2		[Ca++].[O-]C([O-])=O	8.2	Dielectric constant	1
2324	10.1039/B211838F				n-Butyl acetate		4.95		CCCCOC(C)=O	4.95	ÃŽÂµ	1
36030	10.1016/j.compscitech.2012.05.013				DMSO		48.9		C[S](C)=O	48.9	Dielectric constant	1
14397	10.1016/j.saa.2010.10.004				Chloroform		4.9		ClC(Cl)Cl	4.9	Dielectric constant	1
49042	10.1016/j.ijleo.2017.12.088				SiO2		3.9		[['O', 2.0], ['Si', 1.0]]	3.9	Îµr	1	1
22048	10.1016/S0040-6090(00)01021-X				SiOF		3.5		[['F', 1.0], ['O', 1.0], ['Si', 1.0]]	3.5	dielectric constant	1	1
6837	10.1016/j.compositesb.2017.12.055				NaAgMoO4		7.9		[['Ag', 1.0], ['Mo', 1.0], ['Na', 1.0], ['O', 4.0]]	7.9	Îµr	1
6158	10.1016/j.ccr.2006.02.028				Acetonitrile		37.5		CC#N	37.5	Dielectric constant	1
45730	10.1016/j.sna.2019.05.003				PDMS		18.3		[['PDM', 1.0], ['S', 1.0]]	18.3	Dielectric Permittivity	IN
3236	10.1007/s10854-017-8505-y				benzoxazine		11		N1Oc2ccccc2C=C1	11	dielectric constant	1
1847	10.1039/C3EE41915K				Chlorobenzene		5.69		Clc1ccccc1	5.69	Dielectric constant	1
17773	10.1016/j.msec.2012.06.018				DOS		4.2		[Os++]|1|2(|N3=CC=NC3)(|n4ccccc4c5ccccn|15)|n6ccccc6c7ccccn|27	4.2	Îµr	1	1
20245	10.1016/j.synthmet.2007.08.012				PCBM		3.9		[['C', 1.0], ['BM', 1.0], ['P', 1.0]]	3.9	dielectric constant	1	1
16996	10.1016/S0025-5408(02)00933-9				niobium		24		[Nb]	24	dielectric constant	PP	1
51399	10.1007/s10895-017-2108-0				THF		7.6		C1CCOC1	7.6	Dielectric constant (20Â Â°C)	1
47224	10.1016/j.jallcom.2015.02.207				YMnO3		1000		[['Mn', 1.0], ['O', 3.0], ['Y', 1.0]]	1000	dielectric constant	1	1
58289	10.1016/j.bpc.2010.10.005	10/13/2010	Biophysical Chemistry	STUDIESSOLVATOCHROMICPROPERTIESAMINOPHENYLSTYRYLQUINOLINUMDYELDS798APPLICATIONINSTUDYINGSUBMICRONLIPIDBASEDSTRUCTURE	Acetonitrile		36.6		CC#N	36.6	Dielectric constant	1
19006	10.1016/S0025-5408(01)00752-8				MgTiO3		17		[['Mg', 1.0], ['O', 3.0], ['Ti', 1.0]]	17	Îµr	1	1
12907	10.1016/j.ceramint.2013.07.045				Ni0.2Co0.8Fe2O4		5.548		[['Co', 0.8], ['Fe', 2.0], ['Ni', 0.2], ['O', 4.0]]	5.548	Îµr	1
61217	10.1016/S0167-577X(03)00262-3	4/15/2003	Materials Letters	A5B4O15ABASRMGCAZNBNBTAMICROWAVEDIELECTRICCERAMICS	BaSr4Nb4O15		45		[['Ba', 1.0], ['Nb', 4.0], ['O', 15.0], ['Sr', 4.0]]	45	Îµr	1
7945	10.1016/S0921-4526(01)01043-2				CuCl		7.9		[['Cl', 1.0], ['Cu', 1.0]]	7.9	dielectric constant	1
11415	10.1016/j.jct.2015.03.021				3-Methyl-2-butanol		11.98		CC(C)C(C)O	11.98	Îµr	1
17340	10.1016/S0169-4332(01)01040-6				Ta2O5		45		[['O', 5.0], ['Ta', 2.0]]	45	dielectric constant	CO1	1
45768	10.1016/j.commatsci.2011.04.006				LiF		9.49		[['F', 1.0], ['Li', 1.0]]	9.49	dielectric constant	1
62938	10.1039/C9TC05222D	2/6/2020	Journal of Materials Chemistry C	Advances in lead-free pyroelectric materials: a comprehensive review	PbTiO3		220		[['O', 3.0], ['Pb', 1.0], ['Ti', 1.0]]	220	Îµr	1
59344	10.1016/j.tsf.2007.10.130	11/17/2007	Thin Solid Films	EFFECTSADHESIONLAYERSFERROELECTRICPROPERTIESLEADZIRCONIUMTITANATETHINFILMSDEPOSITEDSILICONNITRIDECOATEDSILICONSUBSTRATES	ZrO2		940		[['O', 2.0], ['Zr', 1.0]]	940	Dielectric constant	1
58782	10.1016/j.colsurfa.2008.10.050	11/18/2008	Colloids and Surfaces A: Physicochemical and Engineering Aspects	ELECTROKINETICSTUDIESCOLLOIDALSILICAPARTICLESDISPERSEDINNONAQUEOUSMEDIAINPRESENCEANONIONICSURFACTANTDODECYLHEXAETHYLENEGLYCOLMONOETHERC12E6	Acetone		20.7		CC(C)=O	20.7	Dielectric constant	1
11479	10.1016/j.spmi.2016.10.033				TiO2		100		[['O', 2.0], ['Ti', 1.0]]	100	Dielectric Constant	1
59124	10.1016/j.jlumin.2007.10.012	11/9/2007	Journal of Luminescence	SYNTHESIS23DIMORPHOLINO6AMINOQUINOXALINEDERIVATIVESAPPLICATIONANEWINTRAMOLECULARFLUORESCENTPROBE	Methanol		41.8		CO	41.8	Dielectric constant	IN
47170	10.1016/j.enconman.2017.03.050				Ethyl acetate		6.02		CCOC(C)=O	6.02	Dielectric constant	1
15233	10.1016/j.tsf.2010.07.089				MoSi2		20		[['Mo', 1.0], ['Si', 2.0]]	20	dielectric constants	PP	1
59571	10.1016/j.saa.2006.06.030	7/21/2006	Spectrochimica Acta Part A: Molecular and Biomolecular Spectroscopy	PHOTOPHYSICALSTUDIESMEROCYANINE540DYEINAQUEOUSMICELLARDISPERSIONSDIFFERENTSURFACTANTSINDIFFERENTSOLVENTS	EtOH		24.3		CCO	24.3	Dielectric constant	1
51530	10.1016/j.jeurceramsoc.2019.02.039	2/20/2019	Journal of the European Ceramic Society	STRUCTUREMICROWAVEDIELECTRICPROPERTIESINFRAREDREFLECTIVITYSPECTRUMOLIVINETYPECA2GEO4CERAMIC	Li2ZnGeO4		6.5		[['Ge', 1.0], ['Li', 2.0], ['O', 4.0], ['Zn', 1.0]]	6.5	Îµr	1
14031	10.1016/j.saa.2012.01.008				Ethanol		24.5		CCO	24.5	Dielectric constant	1
13772	10.1016/j.expthermflusci.2012.05.008				Distilled water		80.1		O	80.1	Relative permittivity	1
15464	10.1016/j.tet.2012.12.033				DMSO		47.24		C[S](C)=O	47.24	Îµr	1	1
5816	10.1016/j.snb.2007.04.036				Dichloromethane		9.1		ClCCl	9.1	Dielectric constant	1
39640	10.1016/j.mser.2003.12.002				ZrO2		22		[['O', 2.0], ['Zr', 1.0]]	22	Dielectric constant	1
48234	10.1016/j.sse.2007.01.027				Si3N4		7.8		[['N', 4.0], ['Si', 3.0]]	7.8	Îµr	1	1
31390	10.1016/j.eurpolymj.2016.11.021				PVDF		54		[['F', 1.0], ['P', 1.0], ['VD', 1.0]]	54	Dielectric constant	WN	1
11023	10.1016/j.mechrescom.2016.06.005				ZnO		7.57		[['O', 1.0], ['Zn', 1.0]]	7.57	Dielectric constants	1
7251	10.1016/j.sna.2004.02.020				Pb0.9725(Zr0.52Ti0.48)0.945Nb0.055O3		1529		[['Nb', 0.055], ['O', 3.0], ['Pb', 0.9725], ['Ti', 0.45359999999999995], ['Zr', 0.4914]]	1529	Îµr	1
32306	10.1016/j.jallcom.2017.03.016				Mg0.5Zn0.3Cr0.2Al2O4		258		[['Al', 2.0], ['Cr', 0.2], ['Mg', 0.5], ['O', 4.0], ['Zn', 0.3]]	258	Dielectric Constant (Îµâ€?	1
32076	10.1016/j.molliq.2017.04.122				THF		5.61		C1CCOC1	5.61	Dielectric constant	1
50367	10.1007/s10895-016-1830-3				Ethyl acetate		6.08		CCOC(C)=O	6.08	Dielectric constant (Îµ)	1
59921	10.1016/j.jappgeo.2005.10.002	12/5/2005	Journal of Applied Geophysics	ASURVEYGEOPHYSICALPROPERTIESCHLORINATEDDNAPLS	1,1,1-Trichloroethane		7.52		CC(Cl)(Cl)Cl	7.52	Dielectric constant	1
28482	10.1016/j.jcrysgro.2003.11.039				TaOx		60		[['Ox', 1.0], ['Ta', 1.0]]	60	dielectric constants	1	1
44249	10.1039/C8RA02993H				Chloroform		4.81		ClC(Cl)Cl	4.81	Dielectric constant, Îµr (20 Â°C)d	1
53174	10.1016/j.ultsonch.2016.08.028	8/25/2016	Ultrasonics Sonochemistry	INFLUENCEULTRASONICCONDITIONPHASETRANSFERCATALYZEDRADICALPOLYMERIZATIONMETHYLMETHACRYLATEINTWOPHASESYSTEMAKINETICSTUDY	Cyclohexane		2.02		C1CCCCC1	2.02	Dielectric constant	1
10004	10.1016/j.ceramint.2017.05.271				AlN		11.4		[['Al', 1.0], ['N', 1.0]]	11.4	Dielectric constant	IN
34463	10.1016/j.ceramint.2013.10.114				LiCa3MgV3O12		10.5		[['Ca', 3.0], ['Li', 1.0], ['Mg', 1.0], ['O', 12.0], ['V', 3.0]]	10.5	Îµr	1	1
42368	10.1016/S0304-386X(99)00049-3				Methylisobutyl ketone		13.11		CC(C)CC(C)=O	13.11	Dielectric constant (Îµ)	1
13383	10.1016/j.jcis.2012.10.004				3-Pentanol		13.35		CCC(O)CC	13.35	Dielectric constant	1
3349	10.1038/s41428-017-0011-9				naphthalene		2.6		c1ccc2ccccc2c1	2.6	ÃŽÂµ	PP	1
27358	10.1016/j.electacta.2014.03.190				Acetone		20.5		CC(C)=O	20.5	dielectric constant	1	1
9634	10.1016/j.molliq.2018.09.040				Methanol		4.812		CO	4.812	Îµr	IN
57779	10.1016/j.saa.2010.10.004	10/10/2010	Spectrochimica Acta Part A: Molecular and Biomolecular Spectroscopy	QUANTUMMECHANICALSTUDYSYNANTIISOMERISATION2TELLUROPHENECARBOALDEHYDEVIVELADIFFERENCE	Chloroform		4.9		ClC(Cl)Cl	4.9	Dielectric constant	1
60100	10.1016/j.jphotochem.2006.02.015	3/20/2006	Journal of Photochemistry and Photobiology A: Chemistry	EXAMINING22BIPYRIDYL33DIOLAPOSSIBLEDNAMODELBASEPAIR	Acetonitrile		35.94		CC#N	35.94	Dielectric constant	1
49830	10.1016/0001-8686(67)80004-6				quartz		19		O=[Si]=O	19	dielectric constant	RD
27036	10.1016/j.gca.2013.12.011				ethanol		27		CCO	27	Îµr	1	1
14731	10.1016/j.jcrysgro.2010.11.032				La2Ti2O7		60		[['La', 2.0], ['O', 7.0], ['Ti', 2.0]]	60	Îµr	1
36515	10.1016/j.dyepig.2011.05.010				DMF		36.7		CN(C)C=O	36.7	Dielectric constants	1
38564	10.1016/j.jcrysgro.2007.07.051				Methanol		31.2		CO	31.2	Dielectric constant, Îµ0	1
14102	10.1016/j.memsci.2012.11.031				n-Hexane		1.9		CCCCCC	1.9	Dielectric constant	1
27863	10.1016/j.molliq.2013.12.025				2-methoxyethanol		16.94		COCCO	16.94	relative permittivity Îµ	1
47017	10.1016/j.ijleo.2017.06.132				AlN		2.22		[['Al', 1.0], ['N', 1.0]]	2.22	dielectric constants	IN
17237	10.1016/j.optcom.2017.03.069				GaAs		11.39		[['As', 1.0], ['Ga', 1.0]]	11.39	dielectric constant	1	1
36157	10.1016/j.jlumin.2011.09.041				CCl4		2.23		ClC(Cl)(Cl)Cl	2.23	Dielectric constant	1
6259	10.1016/j.jcis.2006.09.074				Formamide		109		NC=O	109	Îµr	1
9613	10.1016/j.molliq.2018.09.040				Methanol		4.401		CO	4.401	Îµr	IN
28845	10.1016/j.molliq.2010.10.004				tetrahydrofuran		7.58		C1CCOC1	7.58	Îµr	1	1
61798	10.1016/S0955-2219(01)00068-1	8/22/2001	Journal of the European Ceramic Society	ORIENTATIONEFFECTSPOLARIZATIONPYROELECTRICPROPERTIESFERROELECTRICTHINFILMSSI	BIT		0.75		[['B', 1.0], ['IT', 1.0]]	0.75	Îµr	TCH
60872	10.1016/j.mseb.2004.05.023	7/28/2004	Materials Science and Engineering: B	DIELECTRICPROPERTIESBA5MTI3A7O30MCEPRNDSMGDDYBIANBTACERAMICS	Ba5NdTi3Ta7O30		174		[['Ba', 5.0], ['Nd', 1.0], ['O', 30.0], ['Ta', 7.0], ['Ti', 3.0]]	174	Îµr	1
61117	10.1016/S0955-2219(02)00084-5	5/14/2002	Journal of the European Ceramic Society	EFFECTCOMPOSITIONALMODIFICATIONSMICROSTRUCTUREDEVELOPMENTDIELECTRICPROPERTIESPBMG13NB23O3PBTIO3SOLIDSOLUTIONS	MgO		18		[['Mg', 1.0], ['O', 1.0]]	18	Dielectric constant	IN
47560	10.1016/j.mejo.2013.02.014				quartz		3.3		O=[Si]=O	3.3	Îµr	1	1
56419	10.1016/j.solmat.2014.07.018	8/9/2014	Solar Energy Materials and Solar Cells	GUIDELINESLIMITATIONSFORDESIGNHIGHEFFICIENCYINGANSINGLEJUNCTIONSOLARCELLS	GaN		8.9		[['Ga', 1.0], ['N', 1.0]]	8.9	Dielectric constant	1
29242	10.1016/j.tsf.2011.04.118				BST		230		[['B', 1.0], ['ST', 1.0]]	230	dielectric constant	1	1
38157	10.1016/j.aca.2007.11.019				DMF		38.3		CN(C)C=O	38.3	Solvent dielectric constant	1
10403	10.1016/j.ceramint.2016.03.210				ZnOâ€“Ag2Oâ€“P2O5		1550		[['Ag', 2.0], ['O', 5.0], ['O-', 2.0], ['P', 2.0], ['Zn', 1.0]]	1550	Dielectric constant	1
6610	10.1016/j.jphotochemrev.2005.07.001				Methanol		32.7		CO	32.7	Dielectric constant	1
20670	10.1016/j.dyepig.2015.09.035				TiOPc		3.9		[['O', 1.0], ['Pc', 1.0], ['Ti', 1.0]]	3.9	relative permittivities	1	1
10330	10.1016/j.chempr.2017.08.003				PhNO2		35.5		[['N', 1.0], ['O', 2.0], ['Ph', 1.0]]	35.5	Îµr	IN
5230	10.1016/j.biortech.2007.12.045				CH2Cl2		9.08		[['C', 1.0], ['Cl', 2.0], ['H', 2.0]]	9.08	Dielectric constant	1
59767	10.1016/j.bios.2005.12.010	2/15/2006	Biosensors and Bioelectronics	CHARACTERIZATIONORGANICPHASEPEROXIDEBIOSENSORBASEDHORSERADISHPEROXIDASEIMMOBILIZEDINEASTMANAQ	Ethylene glycol		37.7		OCCO	37.7	Dielectric constant	1
29302	10.1016/j.electacta.2009.12.012				MgO		2.95		[['Mg', 1.0], ['O', 1.0]]	2.95	dielectric constant	1	1
14522	10.1016/j.clay.2010.03.015				Aniline		6.7		Nc1ccccc1	6.7	Dielectric constant	PP	1
51770	10.1016/j.ijleo.2018.09.033	9/14/2018	Optik	DEVELOPMENTCZTGSCZTSTANDEMTHINFILMSOLARCELLUSINGSCAPS1D	AZO		9		CO\C=C(C(=O)OC)/c1ccccc1Oc2cc(Oc3ccccc3C#N)ncn2	9	Dielectric permittivity	1
25173	10.1016/S0080-8784(08)60138-6				germanium		3117		[GeH4]	3117	dielectric constant	RD
14162	10.1016/j.measurement.2011.06.021				zinc		2.55		[Zn]	2.55	Dielectric constant	1
2041	10.1039/C6CP03985E				DMF		38.2		CN(C)C=O	38.2	ÃŽÂµ	1
4611	10.1016/j.orgel.2009.01.011				TCNQ		3.76		N#CC(C#N)=C1C=CC(C=C1)=C(C#N)C#N	3.76	Dielectric constant	1
60442	10.1016/j.jpowsour.2005.02.048	4/27/2005	Journal of Power Sources	PEMFCELECTRODEPREPARATIONINFLUENCESOLVENTCOMPOSITIONEVAPORATIONRATECATALYTICLAYERMICROSTRUCTURE	Ethanol		25.9		CCO	25.9	Dielectric constant	IN
47381	10.1016/j.jallcom.2014.04.150				HfO2		20		[['Hf', 1.0], ['O', 2.0]]	20	dielectric constant	1
28747	10.1016/j.theochem.2004.07.008				H2O		80		[['H', 2.0], ['O', 1.0]]	80	dielectric constant	1	1
44471	10.1039/C3GC41857J				Glycerol		9		OCC(O)CO	9	Îµ (ESU)	WS
9278	10.1016/S0168-583X(99)00871-X				Polyethylene		2.28		C=C	2.28	Îµr	1
7960	10.1016/S1359-6446(02)02178-5				Ethyl acetate		6.2		CCOC(C)=O	6.2	Dielectric constant	1
30549	10.1016/j.spmi.2017.10.036				Mn0.5Cr0.5Fe2O4		5.82		[['Cr', 0.5], ['Fe', 2.0], ['Mn', 0.5], ['O', 4.0]]	5.82	Îµ (Â Ã—Â 10)	WS
40456	10.1016/S0257-8972(03)00118-X				polypyrrole		3.8		[NH2+]1C=CC=C1	3.8	Îµ (at room	1
18500	10.1016/j.ejps.2012.04.017				IPP		3.18		[['I', 1.0], ['P', 2.0]]	3.18	Îµr	1	1
3792	10.1038/s41467-017-01298-6				sapphire		4		O=[Al]O[Al]=O	4	ÃŽÂµ	CO1	1
21171	10.1016/j.jconrel.2016.06.017				silica		3.9		O=[Si]=O	3.9	Îµr	1	1
37622	10.1016/j.physb.2009.05.045				Se93Zn2Te5		9.609		[['Se', 93.0], ['Te', 5.0], ['Zn', 2.0]]	9.609	Real dielectric constant (Îµâ€?	1
29376	10.1016/j.jphotochem.2010.02.001				DMSO		47		CS(=O)C	47	dielectric constant	1
59736	10.1016/j.cplett.2007.09.044	9/20/2007	Chemical Physics Letters	ATWOPHOTONABSORPTIONSTUDYFLUORENECARBAZOLEDERIVATIVESROLECENTRALCORESOLVENTPOLARITY	DMF		38		CN(C)C=O	38	Dielectric constant	1
24630	10.1016/j.carbon.2005.06.017				isopropanol		17.93		CC(C)O	17.93	dielectric constant	1	1
54698	10.1016/j.molliq.2016.06.045	6/21/2016	Journal of Molecular Liquids	DESIGNSYNTHESISAMINOACIDAPPENDEDAZODYEHYBRIDCHARACTERIZATIONSOLVATOCHROMICQUANTUMCHEMICALCALCULATIONSUSINGEXPERIMENTALTHEORETICALAPPROACH	Dimethyl sulfoxide		46.4		C[S](C)=O	46.4	Dielectric constant	1
14589	10.1016/j.procbio.2009.11.012				Tert-amyl alcohol		15.44		CCC(C)(C)O	15.44	Dielectric constant	1
15656	10.1016/j.diamond.2009.01.020				Al2O3		9.1		[['Al', 2.0], ['O', 3.0]]	9.1	Îµr	1	1
28160	10.1016/j.jallcom.2014.08.085				ilmenite		17		O.O.O.[Ti].[Fe]	17	dielectric constant Îµr	IN
14206	10.1016/j.jpowsour.2012.03.004				Sulfolane		43.3		O=[S]1(=O)CCCC1	43.3	Dielectric constant	1
21504	10.1016/S0370-1573(98)00032-5				CuO		18.1		[['Cu', 1.0], ['O', 1.0]]	18.1	dielectric constants	1	1
20928	10.1016/j.commatsci.2016.05.017				Ba2ZnWO6		27.56		[['Ba', 2.0], ['O', 6.0], ['W', 1.0], ['Zn', 1.0]]	27.56	static dielectric constants	1
6179	10.1016/j.msec.2005.09.045				BST		1074		[['B', 1.0], ['ST', 1.0]]	1074	Dielectric constant	IN
59855	10.1016/j.carbon.2006.02.018	3/30/2006	Carbon	ESTIMATIONADSORPTIONENERGIESUSINGPHYSICALCHARACTERISTICSACTIVATEDCARBONSVOCSMOLECULARPROPERTIES	Fluorobenzene		5.47		Fc1ccccc1	5.47	Dielectric constant	1
31770	10.1016/j.jclepro.2017.02.040				Benzene		2.28		c1ccccc1	2.28	Dielectric constant	1
5474	10.1016/j.bioelechem.2006.06.002				Cyclohexane		2.02		C1CCCCC1	2.02	Dielectric constant	1
43419	10.1039/C4CE02015D				SrNdGa3O7		9.4		[['Ga', 3.0], ['Nd', 1.0], ['O', 7.0], ['Sr', 1.0]]	9.4	Dielectric constants Îµii	1
37214	10.1016/j.physe.2009.06.004				GaAs		12.91		[['As', 1.0], ['Ga', 1.0]]	12.91	Static dielectric constant, Îµsc	1
22430	10.1016/j.spmi.2015.06.030				CdSe		9.29		[['Cd', 1.0], ['Se', 1.0]]	9.29	Dielectric constant	1	1
24915	10.1016/S0040-6090(96)09506-5				BaTiO		1000		[['Ba', 1.0], ['O', 1.0], ['Ti', 1.0]]	1000	dielectric constant	1
6472	10.1016/j.jallcom.2005.04.129				1,2-Dichloroethane		10.36		ClCCCl	10.36	Dielectric constant	1
45762	10.1016/j.commatsci.2011.04.006				LiCl		2.75		[['Cl', 1.0], ['Li', 1.0]]	2.75	dielectric constant	1
50339	10.1007/978-3-319-48933-9_27				ZrO2		22		[['O', 2.0], ['Zr', 1.0]]	22	Dielectric constant (k)	1
59721	10.1016/j.jcis.2007.04.019	5/25/2007	Journal of Colloid and Interface Science	DEWETTINGPHENOMENONINTERFACIALWATERSTRUCTUREWELLORGANIZEDALKANETHIOLMODIFIEDGOLDAQUEOUSINTERFACE	Ethanol		24.9		CCO	24.9	Dielectric constant	1
792	10.1039/C7OB02415K				CH3OH		1.2		CO	1.2	ÃŽÂµ	WS
25694	10.1016/j.jallcom.2015.08.045				MgWO4 ceramic		14.8		[['Mg', 1.0], ['O', 4.0], ['W', 1.0]]	14.8	Îµr	1	1
17692	10.1016/j.jnoncrysol.2009.03.004				ethanol		24.3		CCO	24.3	Îµr	1	1
842	10.1039/C8PP00373D				ethyl acetate		6.08		CCOC(C)=O	6.08	ÃŽÂµ	1	1
59447	10.1016/j.mejo.2007.04.012	5/29/2007	Microelectronics Journal	CHALLENGESPERFORMANCELIMITATIONSHIGHKOXYNITRIDEGATEDIELECTRICSFOR9065NMCMOSTECHNOLOGY	ZrO2		25		[['O', 2.0], ['Zr', 1.0]]	25	Dielectric constant	1
10642	10.1016/j.neuro.2016.05.013				n-hexanol		13		CCCCCCO	13	Îµr	1
55466	10.1016/j.carbon.2015.04.047	4/24/2015	Carbon	DIELECTRICCONSTANTELECTRICALCONDUCTIVITYCARBONBLACKELECTRICALLYCONDUCTIVEADDITIVEINAMANGANESEDIOXIDEELECTROCHEMICALELECTRODEDEPENDENCEELECTROLYTEPERMEATION	MnO2		67.1		[['Mn', 1.0], ['O', 2.0]]	67.1 Â± 2.2	dielectric constant	1
9274	10.1016/j.cej.2018.04.027				Chlorobenzene		5.6		Clc1ccccc1	5.6	Dielectric constant	1
17760	10.1016/j.msec.2012.06.018				DOP		5.1		CCCCC(CC)COC(=O)c1ccccc1C(=O)OCC(CC)CCCC	5.1	Îµr	1
28973	10.1016/j.fluid.2011.09.004				alcohols		20		CCO	20	dielectric constant	IN
2381	10.1039/C4RA09914A				C218-F		61867		[['C', 218.0], ['F', 1.0]]	61867	ÃŽÂµ	WS
57132	10.1016/j.jcis.2013.08.017	8/22/2013	Journal of Colloid and Interface Science	INDUCEDCHARGEELECTROOSMOTICFLOWAROUNDDIELECTRICPARTICLESINUNIFORMELECTRICFIELD	Silicon		12		[SiH4]	12	Dielectric constants	1
9017	10.1016/j.molliq.2018.05.069				Butanol		17.84		CCCCO	17.84	Dielectric constant	1
940	10.1039/C3GC41857J				Chloroform		4.9		ClC(Cl)Cl	4.9	ÃŽÂµ	1
16261	10.1016/j.jallcom.2018.10.002				BN		3.5		[['B', 1.0], ['N', 1.0]]	3.5	dielectric constant	1
49153	10.1016/0167-7322(91)80028-3				acetophenone		18.6		CC(=O)c1ccccc1	18.6	dielectric constant	1	1
4742	10.1016/j.talanta.2009.06.042				1,4-Dioxane		2.2		C1COCCO1	2.2	Dielectric constant	1
18898	10.1016/j.pecs.2018.07.001				ammonia		22		N	22	dielectric constant	1
60984	10.1016/j.ijpharm.2004.06.021	8/25/2004	International Journal of Pharmaceutics	GROUPINGSOLVENTSBYSTATISTICALANALYSISSOLVENTPROPERTYPARAMETERSIMPLICATIONPOLYMORPHSCREENING	2-methoxyethanol		17.2		COCCO	17.2	Dielectric constant	1
55271	10.1016/j.ijepes.2014.06.075	8/13/2014	International Journal of Electrical Power & Energy Systems	EXPERIMENTALENHANCEMENTFORDIELECTRICSTRENGTHPOLYETHYLENEINSULATIONMATERIALSUSINGCOSTFEWERNANOPARTICLES	Silica		2.51		O=[Si]=O	2.51	Dielectric constant	IN
38152	10.1016/j.susc.2007.12.037				Methanol		33		CO	33	Dielectric constants	1
31352	10.1016/j.rser.2016.09.054				Ethyl acetate		6		CCOC(C)=O	6	Dielectric constant	1
61641	10.1016/S1386-1425(01)00655-2	11/27/2001	Spectrochimica Acta Part A: Molecular and Biomolecular Spectroscopy	SPECTROSCOPICSTUDYCHARGETRANSFERMOLECULARCOMPLEXESPYRAZOLEDERIVATIVESELECTRONACCEPTORS	C2H4Cl2		10.65		[['C', 2.0], ['Cl', 2.0], ['H', 4.0]]	10.65	Dielectric constant	1
15921	10.1016/j.matlet.2013.09.069				Ni0.5Ti0.5NbO4		56.82		[['Nb', 1.0], ['Ni', 0.5], ['O', 4.0], ['Ti', 0.5]]	56.82	Îµr	1	1
32939	10.1016/j.sse.2016.09.012				FTO		9		[['FT', 1.0], ['O', 1.0]]	9	Relative dielectric permittivity, Îµr	1
46827	10.1016/j.molstruc.2017.09.066				dimethyl formamide		35		CN(C)C=O	35	Dielectric constant	1
50326	10.1007/s10895-017-2048-8				CHCl3		4.81		ClC(Cl)Cl	4.81	Dielectric constant	1
56889	10.1016/j.matlet.2012.11.100	12/1/2012	Materials Letters	HIERARCHICALZNONANORODELECTRODESEFFECTPOSTANNEALINGSTRUCTURALPHOTOELECTROCHEMICALPERFORMANCE	TiO2		5.626		[['O', 2.0], ['Ti', 1.0]]	5.626	Dielectric constant	1
9387	10.1016/j.molliq.2018.09.040				Methanol		20.583		CO	20.583	Îµr	IN
18754	10.1016/j.eurpolymj.2008.08.031				NMP		32		[['NM', 1.0], ['P', 1.0]]	32	dielectric constant	1
39735	10.1016/j.sse.2004.05.016				Al2O3		9		[['Al', 2.0], ['O', 3.0]]	9	Dielectric constant (K)	1
9131	10.1016/j.molliq.2018.09.040				1-pentanol		15.63		CCCCCO	15.63	Îµr	1	1
61399	10.1016/S0169-4332(02)01365-X	1/11/2003	Applied Surface Science	MODIFIEDPOOLEFRENKELMECHANISMSINGE25BIXSB15XS60THINFILMS	Ge25Bi15S60		10.42		[['Bi', 15.0], ['Ge', 25.0], ['S', 60.0]]	10.42	Îµr	1
45097	10.1039/C2TC00269H				Al2O3		9.3		[['Al', 2.0], ['O', 3.0]]	9.3	dielectric constant	1
41392	10.1016/S0032-3861(01)00540-7				Glycerol		42.5		OCC(O)CO	42.5	Dielectric constant	1	1
1676	10.1039/C0CP02821E				Cyclohexane		2.02		C1CCCCC1	2.02	ÃŽÂµ	1
24958	10.1016/j.mee.2015.04.076				H2O		40		[['H', 2.0], ['O', 1.0]]	40	dielectric constant	IN
19892	10.1016/j.ceramint.2016.03.185				BNT		500		[['B', 1.0], ['NT', 1.0]]	500	Îµr	1
29158	10.1016/j.ceramint.2018.09.052				TiO2		86.2		[['O', 2.0], ['Ti', 1.0]]	86.2	Îµr	IN	1
49111	10.1016/0167-7322(93)80040-3				water-tetrahydrofuran		25		O.C1CCOC1	25	dielectric constants	PP
45143	10.1039/C8SC00758F				chlorobenzene		5.6		Clc1ccccc1	5.6	dielectric constant	1	1
14899	10.1016/j.synthmet.2010.02.021				Cyclohexane		2		C1CCCCC1	2	Dielectric constant	1
26843	10.1016/j.ceramint.2013.07.077				Zn2SiO4		6.6		[['O', 4.0], ['Si', 1.0], ['Zn', 2.0]]	6.6	Îµr	1	1
43078	10.1039/C5GC02034D				MIBK		16.555		CC(C)CC(C)=O	16.555	Relative permittivity, Îµr	1
46810	10.1016/j.compstruct.2018.03.024				BaTiO3-CoFe2O4		5.64		[['Ba', 1.0], ['Co', 1.0], ['Fe', 2.0], ['O', 7.0], ['Ti', 1.0]]	5.64	Dielectric permittivity	1
10666	10.1016/j.apsusc.2016.02.099				Isopropanol		20.2		CC(C)O	20.2	Dielectric constant	1
14597	10.1016/j.ceramint.2018.06.063				Pb(Zr0.44Ti0.56)O3		1200		[['O', 3.0], ['Pb', 1.0], ['Ti', 0.56], ['Zr', 0.44]]	1200	Dielectric constant	1
44755	10.1039/C3OB42600A				Acetonitrile		37.5		CC#N	37.5	Îµ (25 Â°C)	1
5228	10.1016/j.biortech.2007.12.045				Acetone		20.7		CC(C)=O	20.7	Dielectric constant	1
24885	10.1016/j.bmcl.2017.11.030				toluene		2.3		Cc1ccccc1	2.3	Îµr	1	1
59174	10.1016/j.jpowsour.2008.05.035	5/21/2008	Journal of Power Sources	EFFECTSCYCLICCARBONATESADDITIVESBUTYROLACTONEELECTROLYTESFORRECHARGEABLELITHIUMCELLS	Diethyl carbonate		2.8		CCOC(=O)OCC	2.8	Dielectric constant	1
52012	10.1016/j.physb.2018.10.001	10/2/2018	Physica B: Condensed Matter	PHYSICALSTRUCTURALOPTICALGAMMARAYSHIELDINGBEHAVIOR20XPBO10BAO10NA2O10MGO50XB2O3GLASSES	Pb20B50		2.63		[['B', 50.0], ['Pb', 20.0]]	2.63	dielectric constant	1
50592	10.1007/s00894-011-1067-7				amyl benzoate		5.1		CCCCCOC(=O)c1ccccc1	5.1	Dielectric constant	1
63364	10.1039/C4CE00753K	9/8/2014	CrystEngComm	Efficient solvent-controlled crystallization of pure polymorphs of 1-nitro-4-(4-nitrophenylmethylthio)benzene	n-Butanol		58		CCCCO	58	Dielectric constant	1
54642	10.1016/j.jlumin.2015.09.002	9/25/2015	Journal of Luminescence	SOLVENTEFFECTSLASINGCHARACTERISTICSFORRHBLASERDYE	Ethylene glycol		37		OCCO	37	Dielectric constant	1
62862	10.1039/C8CS00583D	2/18/2019	Chemical Society Reviews	Barium titanate at the nanoscale: controlled synthesis and dielectric and ferroelectric properties	Titanate		30		[Ti]	30	Îµr	IN
11252	10.1016/j.biombioe.2015.12.020				Isobutanol		17.3		CC(C)CO	17.3	Dielectric constant	1
15573	10.1016/j.msec.2016.11.117				methanol		54.9		CO	54.9	dielectric constant	PP	1
50870	10.1007/s42452-019-0268-z				DMSO		6		C[S](C)=O	6	Îµ max bâ€?Ã—â€?04	PP	1
52664	10.1016/j.dyepig.2018.06.029	6/20/2018	Dyes and Pigments	AVISCOSITYSENSITIVEAZIDEPYRIDINEBODIPYBASEDFLUORESCENTDYEFORIMAGINGHYDROGENSULFIDEINLIVINGCELLS	DMSO		46.8		C[S](C)=O	46.8	Dielectric constant	1
26351	10.1016/S1566-1199(03)00005-3				Ta2O5		21		[['O', 5.0], ['Ta', 2.0]]	21	Îµr	1
4888	10.1016/j.physb.2009.07.194				NaVO3		2008		[['Na', 1.0], ['O', 3.0], ['V', 1.0]]	2008	Dielectric constant	IN
51091	10.1007/s11082-018-1551-8				Acetone		20.7		CC(C)=O	20.7	Dielectric constant	1
45211	10.1039/C6RA11777E				PMMA		2.56		COC(=O)[C](C)C	2.56	dielectric constants	1	1
56980	10.1016/j.biortech.2012.09.101	10/5/2012	Bioresource Technology	EFFECTSOLVENTSOILCONTENTDIRECTTRANSESTERIFICATIONWETOILBEARINGMICROALGALBIOMASSCHLORELLAVULGARISESP31FORBIODIESELSYNTHESISUSINGIMMOBILIZEDLIPASEBIOCATALYST	Tert-butanol		12.47		CC(C)(C)O	12.47	Dielectric constant	1
4750	10.1016/j.ces.2009.05.032				n-hexane		1.9		CCCCCC	1.9	Dielectric constant	1
6598	10.1016/j.memsci.2005.12.033				Toluene		2.4		Cc1ccccc1	2.4	Dielectric constant	1
17304	10.1016/j.jcis.2009.04.088				CCl4		2.24		ClC(Cl)(Cl)Cl	2.24	ÎµR	1
46366	10.1016/j.polymer.2003.10.085				H2SO4		101		[['H', 2.0], ['O', 4.0], ['S', 1.0]]	101	Dielectric constant	1
31071	10.1016/j.fluid.2018.01.015				Methanol		32.61		CO	32.61	Dielectric constant	1
29728	10.1016/j.solener.2018.12.032				CH3NH3PbI3		6.5		[['C', 1.0], ['H', 6.0], ['I', 3.0], ['N', 1.0], ['Pb', 1.0]]	6.5	Îµr	1
21276	10.1016/j.electacta.2018.02.015				ZnO		8.5		[['O', 1.0], ['Zn', 1.0]]	8.5	dielectric constant	1	1
20141	10.1016/j.cclet.2016.08.006				MeOH		32.6		CO	32.6	dielectric constant	1
60970	10.1016/j.ijpharm.2004.06.021	8/25/2004	International Journal of Pharmaceutics	GROUPINGSOLVENTSBYSTATISTICALANALYSISSOLVENTPROPERTYPARAMETERSIMPLICATIONPOLYMORPHSCREENING	1,2-dibromoethane		4.93		BrCCBr	4.93	Dielectric constant	1
45677	10.1016/j.oceaneng.2018.10.055				Methane		1.67		C	1.67	Dielectric Constant	1
36864	10.1016/j.ultras.2009.08.006				LiNbO3		44.9		[['Li', 1.0], ['Nb', 1.0], ['O', 3.0]]	44.9	Clamped dielectric constants	1
36781	10.1016/j.jscs.2009.12.017				Ethanol		24.8		CCO	24.8	Dielectric constant	1
34443	10.1016/j.jeurceramsoc.2013.10.017				AlN		8.6		[['Al', 1.0], ['N', 1.0]]	8.6	Dielectric constant	1
53809	10.1016/j.molliq.2017.04.107	4/26/2017	Journal of Molecular Liquids	ESTIMATIONDIELECTRICCONSTANTOILSOLUTIONINQUALITYANALYSISHEATEDVEGETABLEOIL	CCl4		0.994		ClC(Cl)(Cl)Cl	0.994	Îµr	TCH
10033	10.1016/j.electacta.2016.12.112				H2SO4		31.2		[['H', 2.0], ['O', 4.0], ['S', 1.0]]	31.2	Îµr	1
57903	10.1016/j.apsusc.2011.06.030	6/14/2011	Applied Surface Science	SWELLINGASSISTEDPHOTOGRAFTINGITACONICACIDSODIUMALGINATEMEMBRANES	Toluene		2.4		Cc1ccccc1	2.4	Dielectric constant	1
12466	10.1016/j.ceramint.2015.03.208				SrTiO3		322		[['O', 3.0], ['Sr', 1.0], ['Ti', 1.0]]	322	Dielectric constant	1
6646	10.1016/j.bioorg.2005.07.005				Glycerol		42.5		OCC(O)CO	42.5	Dielectric constant	1
50992	10.1007/s10895-018-2289-1				THF		8600		C1CCOC1	8600	Îµ (Mâˆ?Â cmâˆ?)	WS
52794	10.1016/j.molliq.2018.05.069	5/17/2018	Journal of Molecular Liquids	IMPACTSOLVENTFORMATIONOPTICALPROPERTIESDIGESTIVELYRIPENEDULTRASMALLR2NMCOPPEROXIDEQUANTUMDOTS	Ethanol		25.3		CCO	25.3	Dielectric constant	1
17101	10.1016/j.jallcom.2013.03.059				NdAlO3		22.3		[['Al', 1.0], ['Nd', 1.0], ['O', 3.0]]	22.3	Îµr	1
5301	10.1016/j.theochem.2009.07.031				Sulfur		46.7		S	46.7	Dielectric constant	TCH
46628	10.1016/j.mser.2003.12.002				HfO2		22		[['Hf', 1.0], ['O', 2.0]]	22	Dielectric constant	1
41275	10.1016/S0956-7135(01)00021-4				NaCl		97.7		[['Cl', 1.0], ['Na', 1.0]]	97.7	Temperature and real and imaginary parts of Îµ at 4 frequenci	TCH
9220	10.1016/j.jtusci.2017.01.004				ZnO		1.89537		[['O', 1.0], ['Zn', 1.0]]	1.89537	dielectric constant	RD
6690	10.1016/j.jeurceramsoc.2003.10.020				Yb2O3		12.6		[['O', 3.0], ['Yb', 2.0]]	12.6	Dielectric constant	1
16905	10.1016/j.jcrysgro.2011.11.087				silicon		11.8		[SiH4]	11.8	dielectric constant	1	1
47772	10.1016/j.geoderma.2011.02.012				ethanol		78.54		CCO	78.54	Îµr	CO2	1
59929	10.1016/j.jappgeo.2005.10.002	12/5/2005	Journal of Applied Geophysics	ASURVEYGEOPHYSICALPROPERTIESCHLORINATEDDNAPLS	Tetrachloroethylene		2.29		ClC(Cl)=C(Cl)Cl	2.29	Dielectric constant	1
9630	10.1016/j.molliq.2018.09.040				Methanol		3.597		CO	3.597	Îµr	IN
54735	10.1016/j.molliq.2016.10.019	10/5/2016	Journal of Molecular Liquids	SOLUBILITYSTUDYCEFPODOXIMEACIDANTIBIOTICINTERMSFREEENERGYSOLUTIONINSIGHTSPOLARIZABLECONTINUUMMODELPCMANALYSIS	Acetone		20.49		CC(C)=O	20.49	Dielectric constant	1
23864	10.1016/S0022-3093(98)00234-8				carbon		2.3		C	2.3	dielectric constant	1	1
8870	10.1016/S1383-5866(98)00088-4				Carbon tetrachloride		2		ClC(Cl)(Cl)Cl	2	Dielectric constant	1
23535	10.1016/j.mssp.2015.05.018				hydrogen		2.95		[H]	2.95	dielectric constant	IN	1
10992	10.1016/j.gee.2016.04.006				Diethyl carbonate		2.8		CCOC(=O)OCC	2.8	Îµr	1
62740	10.1039/C3TA14034B	2/18/2014	Journal of Materials Chemistry A	A review on hybrid nanolaminate materials synthesized by deposition techniques for energy storage applications	BaTiO3		9.4		[['Ba', 1.0], ['O', 3.0], ['Ti', 1.0]]	9.4 Â± 0.5	Dielectric constant	1
54401	10.1016/j.rser.2016.07.015	8/27/2016	Renewable and Sustainable Energy Reviews	SECONDGENERATIONBIOETHANOLPRODUCTIONACRITICALREVIEW	Acetonitrile		36.64		CC#N	36.64	Dielectric constant	1
19484	10.1016/j.matlet.2006.10.060				manganite		45		[O-][Mn]([O-])=O	45	dielectric constant	1
34613	10.1016/j.jaerosci.2014.07.009				TiO2		110		[['O', 2.0], ['Ti', 1.0]]	110	Dielectric constant, Îº	1
26651	10.1016/j.cplett.2018.07.012				AuNp		1.4		[['Au', 1.0], ['Np', 1.0]]	1.4	dielectric constant	1	1
712	10.1039/C5NJ03214H				chloroform		4.71		ClC(Cl)Cl	4.71	ÃŽÂµ	1	1
16188	10.1016/S0022-0248(03)01106-0				LiNbO3		11		[['Li', 1.0], ['Nb', 1.0], ['O', 3.0]]	11	dielectric constant	PP	1
7986	10.1016/j.solener.2018.08.074				Cu2O		7.5		[['Cu', 2.0], ['O', 1.0]]	7.5	dielectric constant	1
42657	10.1016/S1010-6030(98)00310-4				Diethylene glycol dimethyl ether		5.8		COCCOCCOC	5.8	Relative dielectric constant (Îµ)	1
2551	10.1039/C4DT03373F				Acetonitrile		1.7		CC#N	1.7	ÃŽÂµ	IN
40047	10.1016/j.ijpharm.2004.06.021				Propanenitrile		29.32		CCC#N	29.32	Dielectric constant	1
14824	10.1016/j.chemphys.2011.02.012				Acetonitrile		37.5		CC#N	37.5	Dielectric constant	1
50176	10.1039/C8CP00846A				THF		7.52		C1CCOC1	7.52	Dielectric constant Îµ	1
32949	10.1016/j.ijleo.2015.10.076				Propanol		20.2		CCCO	20.2	Dielectric constant (É›)	1
54646	10.1016/j.matchemphys.2015.12.028	12/29/2015	Materials Chemistry and Physics	MICROWAVEDIELECTRICPROPERTIESLOWFIRED1XMG2SI09V01O4XCA08SR02TIO3COMPOSITECERAMICS	Li2CO3â€“H3BO3â€“BiO3		7.7		[['C', 1.0], ['H', 3.0], ['B', 1.0], ['Bi', 1.0], ['Li', 2.0], ['O', 9.0]]	7.7	Îµr	IN
23586	10.1016/j.jpcs.2019.04.014				GaN		10		[['Ga', 1.0], ['N', 1.0]]	10	dielectric constant	PP	1
8715	10.1016/S1386-1425(98)00277-7				Methanol		32.7		CO	32.7	Îµr	1
60805	10.1016/j.sse.2004.05.016	6/24/2004	Solid-State Electronics	MODELINGDIRECTTUNNELINGCURRENTTHROUGHINTERFACIALOXIDEHIGHKGATESTACKS	SiO2		3.9		[['O', 2.0], ['Si', 1.0]]	3.9	Dielectric constant	1	1
38070	10.1016/j.jnoncrysol.2008.08.002				DMSO		36.3		C[S](C)=O	36.3	Relative dielectric constant, Î²	1
7642	10.1016/S0168-9002(03)01683-8				ZnS		5.2		[['S', 1.0], ['Zn', 1.0]]	5.2	dielectric constant	1
33263	10.1016/j.jphotochem.2016.01.014				CS3, DMSO		2.8266		[['C', 1.0], ['O', 1.0], ['S', 4.0]]	2.8266	Îµ (Ã—10) (M cm)	WS
44693	10.1039/B301279D				Methylene chloride		8.93		ClCCl	8.93	Dielectric constant (Îµr)	1
10747	10.1016/j.molliq.2017.05.025				DMF		17.344		CN(C)C=O	17.344	Îµr	IN
53459	10.1016/j.spmi.2017.05.015	5/4/2017	Superlattices and Microstructures	20NMHIGHPERFORMANCENOVELMOSHEMTINPSUBSTRATEFORFUTUREHIGHSPEEDLOWPOWERAPPLICATIONS	AlAs		8.16		[['Al', 1.0], ['As', 1.0]]	8.16	dielectric constant	1
16097	10.1016/S0169-4332(03)00435-5				SiO2		3.9		[['O', 2.0], ['Si', 1.0]]	3.9	Îµr	1
9888	10.1016/S0378-3812(97)00254-9				2-propanol		18.3		CC(C)O	18.3	Dielectric constant	1
47002	10.1016/j.spmi.2016.07.021				ZrO2		2.3		[['O', 2.0], ['Zr', 1.0]]	2.3	dielectric constant	WS
1016	10.1039/C2CP41652B				TiO2(1		1.45		[['O', 2.0], ['Ti', 1.0]]	1.45	ÃŽÂµ	PP	1
46753	10.1016/j.mser.2004.06.002				SiOF		3.7		[['F', 1.0], ['O', 1.0], ['Si', 1.0]]	3.7	Dielectric constant	1
43695	10.1039/C5SC04135J				MeCN		79.7		CC#N	79.7	Îµr	TCH
28346	10.1016/S0955-2219(03)00167-5				MNT		11.95		CNc1ccccc1C(=O)O[C@H]2C[C@@H](O[C@@H]2CO[P](O)(=O)O[P](O)(O)=O)n3cnc4c(N)ncnc34	11.95	Îµr	1
42049	10.1016/S0254-0584(00)00253-4				Ba0.4Sr0.6TiO3		600		[['Ba', 0.4], ['O', 3.0], ['Sr', 0.6], ['Ti', 1.0]]	600	Dielectric constant	1
24157	10.1016/j.ijhydene.2011.01.122				ethylene glycol		41.4		OCCO	41.4	dielectric constant	1	1
13200	10.1016/j.seppur.2014.04.029				Methyl isobutyl ketone		13.1		CC(C)CC(C)=O	13.1	Dielectric constant	1
24242	10.1016/j.jmgm.2011.04.006				PyMOL		80		[['OL', 1.0], ['PyM', 1.0]]	80	dielectric constants	PP
360	10.1039/C3RA46957C				CH2Cl2		101000		[['C', 1.0], ['Cl', 2.0], ['H', 2.0]]	101000	ÃŽÂµ	WS
31353	10.1016/j.rser.2016.09.054				Dimethyl silicon		2.7		C[SiH2]C	2.7	Dielectric constant	1
36372	10.1016/j.jallcom.2012.07.054				Al2O3		9.8		[['Al', 2.0], ['O', 3.0]]	9.8	Îµr	1
15679	10.1016/j.electacta.2012.09.009				EG		41.4		OCCO	41.4	dielectric constant	1	1
12894	10.1016/j.ijpharm.2014.04.005				2-Propanol		18.3		CC(C)O	18.3	Dielectric constant	1
19707	10.1016/S0009-2614(01)00986-1				benzene		2.27		c1ccccc1	2.27	dielectric constant	1	1
43948	10.1039/C1DT10518C				MeCN		37.5		CC#N	37.5	dielectric constant	1
62554	10.1016/S1010-6030(98)00310-4	1/6/1999	Journal of Photochemistry and Photobiology A: Chemistry	EVIDENCESPECIFICSOLVATIONSELECTEDFLUORESCENTDYESMETHOXYGROUPANALOGUESDERIVATIVES7HINDOLO12AQUINOLINIUMSYSTEM	Ethanol		24.5		CCO	24.5	dielectric constant	1
24203	10.1016/S0254-0584(97)80173-3				ZnO		10		[['O', 1.0], ['Zn', 1.0]]	10	dielectric constant	1
63059	10.1039/C3TC30550C	6/20/2013	Journal of Materials Chemistry C	Solution-deposited Zr-doped AlO x gate dielectrics enabling high-performance flexible transparent thin film transistors	AlOx		5.6		[['Al', 1.0], ['Ox', 1.0]]	5.6	Dielectric constant	1
49259	10.1016/0378-4371(89)90124-6				CH3F		299		CF	299	Static dielectric constant	1
13421	10.1016/j.minpro.2011.07.013				Benzene		2.27		c1ccccc1	2.27	Dielectric constant	1
31995	10.1016/j.jfluchem.2017.07.011				CD3CN		37.5		C(C#N)([2H])([2H])[2H]	37.5	Dielectric Constant	1
60499	10.1016/j.carres.2005.02.008	3/23/2005	Carbohydrate Research	SEAWEEDPROCESSINGUSINGINDUSTRIALSINGLEMODECAVITYMICROWAVEHEATINGAPRELIMINARYINVESTIGATION	Acetone		20.7		CC(C)=O	20.7	Dielectric constant	1
15761	10.1016/j.orgel.2017.10.014				tetrahydrofuran		7.25		C1CCOC1	7.25	dielectric constant Îµ	PP	1
14521	10.1016/j.clay.2010.03.015				Methanol		33		CO	33	Dielectric constant	1
64300	10.1039/C5EE00838G	7/29/2015	Energy & Environmental Science	A review of cathode materials and structures for rechargeable lithiumâ€“air batteries	Amide		36.71		[NH2-]	36.71	Dielectric constant	1
50975	10.1007/s10967-018-6220-7				Chloroform		4.89		ClC(Cl)Cl	4.89	Îµ Ã 25Â Â°C dielectric constant	1
34175	10.1016/j.molliq.2015.05.053				Acetonitrile		35.9		CC#N	35.9	Dielectric constant	1
27649	10.1016/j.jpowsour.2013.09.092				DMC		6		CC(O)(c1ccc(Cl)cc1)c2ccc(Cl)cc2	6	Îµr	1
3441	10.1007/s10854-017-8485-y				PVDF		10.18		[['F', 1.0], ['P', 1.0], ['VD', 1.0]]	10.18	dielectric constant	PP	1
34510	10.1016/j.jmgm.2014.01.005				Toluene		2.38		Cc1ccccc1	2.38	Dielectric constant of the solvent	1
9228	10.1016/S0003-2670(98)00032-4				ammonia		126		N	126	Dielectric permittivity	IN
10407	10.1016/j.ceramint.2016.03.210				ZnOâ€“Ag2Oâ€“P2O5		270		[['Ag', 2.0], ['O', 5.0], ['O-', 2.0], ['P', 2.0], ['Zn', 1.0]]	270	Dielectric constant	1
26005	10.1016/j.apsusc.2005.03.048				zirconia		27.35		O=[Zr]=O	27.35	dielectric constant	1
39816	10.1016/j.saa.2003.08.019				CHCl3		3.399		ClC(Cl)Cl	3.399	Îµ (10 cm Mol)	WS
58244	10.1016/j.talanta.2010.06.003	6/8/2010	Talanta	EXTRACTIONPRECONCENTRATIONBLOCKERSINHUMANURINEFORANALYSISHIGHPERFORMANCELIQUIDCHROMATOGRAPHYBYMEANSCARRIERMEDIATEDLIQUIDPHASEMICROEXTRACTION	Isoamyl alcohol		14.7		CC(C)CCO	14.7	Dielectric constant	1
56796	10.1016/j.ceramint.2013.02.087	3/15/2013	Ceramics International	ELECTROPHORETICDEPOSITIONTIO2NANOPARTICLESINVISCOUSALCOHOLICMEDIA	Pentanol		15.13		CCCCCO	15.13	Dielectric constant	1
18953	10.1016/j.matlet.2017.10.034				SiO2		3.9		[['O', 2.0], ['Si', 1.0]]	3.9	dielectric constant	1	1
34337	10.1016/j.colsurfa.2015.08.006				methanol		32.7		CO	32.7	Dielectric constant Ïµ	1
551	10.1039/C4CP02151G				CH3OH		6.718		CO	6.718	ÃŽÂµ	TCH
34300	10.1016/j.jcrysgro.2015.02.019				Isopropanol		74.5		CC(C)O	74.5	Îµ [dimensionless]	1
62832	10.1039/C3TC31929F	2/6/2014	Journal of Materials Chemistry C	An aluminum nanoparticleâ€“acrylate copolymer nanocomposite as a dielectric elastomer with a high dielectric constant	PHTâ€“PDMS		10.2		[['HT-', 1.0], ['P', 1.0], ['PDM', 1.0], ['S', 1.0]]	10.2	Dielectric constant	1
3001	10.1039/B813638F				Ethylene glycol		2.8		OCCO	2.8	ÃŽÂµ	WS
56952	10.1016/j.saa.2013.02.025	2/27/2013	Spectrochimica Acta Part A: Molecular and Biomolecular Spectroscopy	GROWTHSPECTROSCOPYPROPERTIESDFTBASEDPCMCALCULATIONSGUANIDINIUMCHLOROCHROMATE	Benzene		2.27		c1ccccc1	2.27	Dielectric constant	1
19517	10.1016/j.mee.2008.09.025				MgO		9.65		[['Mg', 1.0], ['O', 1.0]]	9.65	dielectric constant	1	1
9663	10.1016/j.spmi.2017.05.042				GaAs		13.1		[['As', 1.0], ['Ga', 1.0]]	13.1	Dielectric Constant	1
13895	10.1016/j.memsci.2013.07.009				n-Heptane		1.92		CCCCCCC	1.92	Dielectric constant	1
36876	10.1016/j.polymer.2010.02.008				DMF		36.7		CN(C)C=O	36.7	Dielectric constant	1
31761	10.1016/j.enconman.2017.04.057				Quartz		3.75		O=[Si]=O	3.75	Dielectric constant (Ær)	1
45389	10.1016/j.jphotochem.2015.07.003				CHCl3		4.71		ClC(Cl)Cl	4.71	Dielectric Constant	1
14726	10.1016/j.jcrysgro.2010.11.032				BaTiO3		1700		[['Ba', 1.0], ['O', 3.0], ['Ti', 1.0]]	1700	Îµr	1
29891	10.1016/j.molliq.2018.11.090				Ethylene glycol		37		OCCO	37	Îµr	1
18402	10.1016/j.scriptamat.2012.05.030				Si3N4-(3-DP-PS-CVI)		2.76		[['C', 3.0], ['I', 3.0], ['N', 4.0], ['P', 3.0], ['P-', 3.0], ['S-', 3.0], ['Si', 3.0], ['V', 3.0]]	2.76	dielectric constant	1	1
56555	10.1016/j.powtec.2014.02.008	2/8/2014	Powder Technology	EFFECTSPARTICLESIZEMICROWAVEHEATINGMETALMETALOXIDEPOWDERS	PTFE		0.00021		[['FE', 1.0], ['PT', 1.0]]	0.00021	Îµr	WS
10605	10.1016/j.ijleo.2015.10.194				AlN		7.91		[['Al', 1.0], ['N', 1.0]]	7.91	dielectric constant	1
31791	10.1016/j.jphotobiol.2016.11.008				THF		119.5		C1CCOC1	119.5	Îµ [M cm]	WS
42638	10.1016/S0006-3495(98)77656-8				Methanol		32.6		CO	32.6	Dielectric constant	1
63103	10.1039/C4CP04666H	12/17/2014	Physical Chemistry Chemical Physics	Electronic properties of PbX 3 CH 3 NH 3 (X = Cl, Br, I) compounds for photovoltaic and photocatalytic applications	PbBr3CH3NH3		14.2		[['C', 1.0], ['Br', 3.0], ['H', 6.0], ['N', 1.0], ['Pb', 1.0]]	14.2	Îµr	1
52662	10.1016/j.dyepig.2018.06.029	6/20/2018	Dyes and Pigments	AVISCOSITYSENSITIVEAZIDEPYRIDINEBODIPYBASEDFLUORESCENTDYEFORIMAGINGHYDROGENSULFIDEINLIVINGCELLS	MeOH		32.6		CO	32.6	Dielectric constant	1
38249	10.1016/j.optmat.2006.10.031				ZnO		8.75		[['O', 1.0], ['Zn', 1.0]]	8.75	Dielectric constant	1
17086	10.14171/j.2096-5117.gei.2018.04.012				Al2O3		40		[['Al', 2.0], ['O', 3.0]]	40	dielectric permittivity	PP
62400	10.1016/S0308-8146(98)00143-5	12/10/1998	Food Chemistry	DITTANYORIGANUMDICTAMNUSASOURCEWATEREXTRACTABLEANTIOXIDANTS	Ethanol		24.3		CCO	24.3	Dielectric constant	1
58060	10.1016/j.jeurceramsoc.2009.07.005	8/19/2009	Journal of the European Ceramic Society	LOWTEMPERATURESINTERINGBARIUMTITANATECERAMICSASSISTEDBYADDITIONLITHIUMFLUORIDECONTAININGSINTERINGADDITIVES	LiFÂ·BaCO3		2260		[['C', 1.0], ['Ba', 1.0], ['FÂ·', 1.0], ['Li', 1.0], ['O', 3.0]]	2260	dielectric constant	IN
17669	10.1016/S1386-9477(00)00169-7				GaAs		13.13		[['As', 1.0], ['Ga', 1.0]]	13.13	dielectric constant	1	1
62065	10.1016/S1293-2558(00)01063-3	9/20/2000	Solid State Sciences	NOVALTUNABLEFERROELECTRICCOMPOSITIONSBA1XLNXTI1XMXO3LNLASMGDDYMALFECR	BaTiO3		1195		[['Ba', 1.0], ['O', 3.0], ['Ti', 1.0]]	1195	Dielectric constant	1
17895	10.1016/j.electacta.2017.03.031				ACN		65		CC#N	65	Îµr	1
19888	10.1016/j.ceramint.2016.03.185				BNT		500		[['B', 1.0], ['NT', 1.0]]	500	dielectric permittivity	1
44565	10.1039/C0JM02942D				Chloroform		204.825		ClC(Cl)Cl	204.825	Î»abs (Îµ)	WS
9911	10.1016/j.jallcom.2018.07.017				Sm2O3		2.28		[['O', 3.0], ['Sm', 2.0]]	2.28	Dielectric constant	IN
6850	10.1016/j.sse.2003.10.003				GaN		9		[['Ga', 1.0], ['N', 1.0]]	9	Dielectric constant	1
14286	10.1016/j.memsci.2010.11.068				MTBE		2.6		COC(C)(C)C	2.6	Dielectric constant	1
53925	10.1016/j.molliq.2017.04.107	4/26/2017	Journal of Molecular Liquids	ESTIMATIONDIELECTRICCONSTANTOILSOLUTIONINQUALITYANALYSISHEATEDVEGETABLEOIL	CCl4		0.0483		ClC(Cl)(Cl)Cl	0.0483	Îµr	IN
50953	10.1007/s10854-018-9941-z				TiO2 @		60		[['O', 2.0], ['Ti', 1.0]]	60	Dielectric constant	IN
28342	10.1016/S0026-2714(03)00098-2				SiO2		15		[['O', 2.0], ['Si', 1.0]]	15	dielectric constant	IN
7478	10.1016/j.ijpharm.2004.06.021				acetic acid		6.25		CC(O)=O	6.25	Dielectric constant	1
59250	10.1016/j.chemphys.2007.10.031	11/13/2007	Chemical Physics	ABSORPTIONEMISSIONBEHAVIOURTRANSPCOUMARICACIDINAQUEOUSSOLUTIONSORGANICSOLVENTS	2,2,2-Trifluoroethanol		27		OCC(F)(F)F	27	Îµr	1
42220	10.1016/S0003-2670(00)00837-0				DMSO		36		C[S](C)=O	36	Dielectric constant	1
26458	10.1016/j.ssi.2014.11.015				PVDF		8.4		[['F', 1.0], ['P', 1.0], ['VD', 1.0]]	8.4	dielectric constant	1	1
62710	10.1016/S0039-9140(97)00013-1	5/27/1998	Talanta	HEXAACETATOCALIX6ARENENOVELEXTRACTANTFORPALLADIUM	Cyclohexane		2		C1CCCCC1	2	Dielectric constant	1
51364	10.1007/s10895-017-2163-6				Toluene		2.4		Cc1ccccc1	2.4	Dielectric constant (Îµ)	1
39341	10.1016/j.micromeso.2005.05.040				Acetaldehyde		21		CC=O	21	Dielectric const. (Îµ)	1
1721	10.1039/C3NR01982A				barium		811		[BaH2]	811	dielectric constant	IN	1
42661	10.1016/S1381-1169(97)00212-4				Benzene		2.27		c1ccccc1	2.27	Dielectric constant, Îµ	1
30423	10.1016/j.optmat.2018.03.065				MeCN		6600		CC#N	6600	Î• [Mcm]	WS
58007	10.1016/j.ijpharm.2011.01.032	1/25/2011	International Journal of Pharmaceutics	EVALUATIONACRYSTALLINENANOSUSPENSIONPOLYMORPHISMPROCESSINDUCEDTRANSFORMATIONINVIVOSTUDIES	N-methyl pyrrolidone		32.2		CN1CCCC1=O	32.2	Dielectric constant	1
11161	10.1016/j.rser.2016.07.015				Chloroform		4.81		ClC(Cl)Cl	4.81	Dielectric constant	1
13672	10.1016/j.jnoncrysol.2012.02.003				NR80 PVA20		152		[['NR', 80.0], ['P', 1.0], ['VA', 20.0]]	152	Dielectric constant	1
8048	10.1016/S0927-7757(02)00013-4				N,N-Dimethyl formamide		36.7		CN(C)C=O	36.7	Dielectric constant	1
63274	10.1039/C4TC00334A	6/19/2014	Journal of Materials Chemistry C	The role of solution-processed high- Îº gate dielectrics in electrical performance of oxide thin-film transistors	ZrOx		22.6		[['Ox', 1.0], ['Zr', 1.0]]	22.6	Dielectric constant	1
53066	10.1016/j.jallcom.2017.10.072	10/13/2017	Journal of Alloys and Compounds	CORRELATIONBETWEENSTRUCTURESMICROWAVEDIELECTRICPROPERTIESBA375ND95XSMXTI175CR12NB1205O54CERAMICS	Ba3.75Nd9.5Ti17(Mg1		80.9		[['Ba', 3.75], ['Mg', 1.0], ['Nd', 9.5], ['Ti', 17.0]]	80.9	Îµr	1
41014	10.1016/S0022-1139(02)00206-3				Methanol		32.6		CO	32.6	Îµ (kHz)	1
3904	10.1007/s10825-019-01321-7				La2O3		30		[['La', 2.0], ['O', 3.0]]	30	Dielectric constant	WS
48595	10.1016/S1369-7021(01)80253-4				carbon		2.85		C	2.85	dielectric constants	IN
36092	10.1016/j.fuel.2012.01.023				Isopropanol		18		CC(C)O	18	Dielectric constant	1
22098	10.1016/j.physleta.2016.10.022				Bi0.5Pb0.5Fe0.5Ce0.5O3		22		[['Bi', 0.5], ['Ce', 0.5], ['Fe', 0.5], ['O', 3.0], ['Pb', 0.5]]	22	Îµr	WN
62599	10.1016/S0921-4534(98)00545-0	12/9/1998	Physica C: Superconductivity	MODELINGMICROSTRIPQUASITEMSUPERCONDUCTINGTRANSMISSIONLINESCOMPARISONEXPERIMENTALRESULTS	LaAlO3		23.5		[['Al', 1.0], ['La', 1.0], ['O', 3.0]]	23.5	Îµr	1
47181	10.1016/j.ceramint.2016.08.016				Ba0.6Sr0.4TiO3Rb2		663.29		[['Ba', 0.6], ['O', 3.0], ['Rb', 2.0], ['Sr', 0.4], ['Ti', 1.0]]	663.29	Îµr	1
10435	10.1016/j.physb.2017.07.018				CBTCdD		3.104		[['C', 1.0], ['BT', 1.0], ['CdD', 1.0]]	3.104	Dielectric constant	1
47395	10.1016/j.optmat.2014.04.009				LiIO3		3.61		[['I', 1.0], ['Li', 1.0], ['O', 3.0]]	3.61	dielectric permittivities	1	1
59202	10.1016/j.jcrysgro.2008.01.051	2/5/2008	Journal of Crystal Growth	PREPARATIONCHARACTERIZATIONNONLINEAROPTICALPROPERTIESPRISTINEMNITROANILINEMNARECYCLEDPOLYSTYRENEREPSCOATEDSINGLECRYSTALS	Acetone		2.88		CC(C)=O	2.88	Dielectric constant	1
42113	10.1016/S1381-1169(00)00072-8				Methanol		33.6		CO	33.6	Dielectric constant	1
42840	10.1039/C3TC31929F				PHTâ€“PDMS		10.2		[['HT-', 1.0], ['P', 1.0], ['PDM', 1.0], ['S', 1.0]]	10.2	Dielectric constant	1	1
22416	10.1016/S1359-0286(99)80009-6				BST		640		[['B', 1.0], ['ST', 1.0]]	640	dielectric constant	WN
3383	10.1007/s12647-019-00313-z				ZnO		13.09		[['O', 1.0], ['Zn', 1.0]]	13.09	Dielectric constant	1
51293	10.1007/978-3-319-69150-3_11				InSb		15.682		[['In', 1.0], ['Sb', 1.0]]	15.682	Îµ opt	1
24021	10.1016/S0925-8388(98)00534-9				Ba5Fe4Ti10O31		34		[['Ba', 5.0], ['Fe', 4.0], ['O', 31.0], ['Ti', 10.0]]	34	dielectric constant	1
47079	10.1016/j.powtec.2015.06.074				Polyethylene		2.3		C=C	2.3	Dielectric constant	1
4129	10.1007/s10854-018-9676-x				nickel		105	100 Hz	[Ni]	105	dielectric constant	WN	1
53751	10.1016/j.matchemphys.2017.06.025	6/10/2017	Materials Chemistry and Physics	STRUCTUREMICROWAVEPROPERTIESLOWTEMPERATURESINTERINGTA2O5CO2O3CODOPEDZN05TI05NBO4CERAMICS	Mg0.5Zn0.5TiNb2O8		30.74		[['Mg', 0.5], ['Nb', 2.0], ['O', 8.0], ['Ti', 1.0], ['Zn', 0.5]]	30.74	Îµr	1
29622	10.1016/j.jct.2018.07.011				CO2		1.45145		O=C=O	1.45145	Îµr	1
5419	10.1016/j.molstruc.2007.03.044				Acetone		20.7		CC(C)=O	20.7	Dielectric constant	1	1
57390	10.1016/j.matchar.2011.08.005	9/6/2011	Materials Characterization	PRODUCTIONBAZN13NB23O3CERAMICBYCOPRECIPITATION	Ba(Mg1		32		[['Ba', 1.0], ['Mg', 1.0]]	32	Îµr	IN
39581	10.1016/S0955-2219(03)00235-8				STO		208		[['O', 1.0], ['ST', 1.0]]	208	Îµ (bulk)	1
29900	10.1016/j.molliq.2018.11.140				DMAc		38.75		CN(C)C(C)=O	38.75	Îµr	1
16105	10.1016/j.spmi.2009.04.001				GaAs		12.58		[['As', 1.0], ['Ga', 1.0]]	12.58	dielectric constant	1	1
19959	10.1016/j.molliq.2008.07.006				ethyl acetate		6.1		CCOC(C)=O	6.1	Îµr	1	1
24521	10.1016/j.tsf.2006.04.010				MgO		9.6		[['Mg', 1.0], ['O', 1.0]]	9.6	Îµr	1	1
51508	10.1016/j.cjche.2018.01.029	5/10/2018	Chinese Journal of Chemical Engineering	REMOVALCRVITHROUGHPOLYMERICSUPPORTEDLIQUIDMEMBRANEBYUSINGCALIX4ARENEACARRIER	Di-octyl terephthalate		4.5		CCCCCCCCOC(=O)c1ccc(cc1)C(=O)OCCCCCCCC	4â€?	Îµr	1
5180	10.1016/j.jeurceramsoc.2019.02.039				Mg2SnO4		8.41		[['Mg', 2.0], ['O', 4.0], ['Sn', 1.0]]	8.41	Îµr	1
16455	10.1016/j.actamat.2008.10.007				HfO2		25		[['Hf', 1.0], ['O', 2.0]]	25	dielectric constant	1
50009	10.1016/j.ceramint.2015.10.158				KBT		780		[['BT', 1.0], ['K', 1.0]]	780	Îµr	1	1
31254	10.1016/j.ultsonch.2016.08.028				Benzene		2.27		c1ccccc1	2.27	Dielectric constant (Îµ)	1
35778	10.1016/j.jcis.2013.06.011				Ethylene glycol		37		OCCO	37	Îµr (â€?	1
59016	10.1016/j.finel.2008.02.004	4/17/2008	Finite Elements in Analysis and Design	DESIGNMIDINFRAREDINASGASBSUPERLATTICEDETECTORSFORROOMTEMPERATUREOPERATION	GaSb		15.69		[['Ga', 1.0], ['Sb', 1.0]]	15.69	Îµr	1
49660	10.1016/j.aej.2016.08.034				Al2O3		9.8		[['Al', 2.0], ['O', 3.0]]	9.8	relative permittivity	1	1
61011	10.1016/j.ijpharm.2004.06.021	8/25/2004	International Journal of Pharmaceutics	GROUPINGSOLVENTSBYSTATISTICALANALYSISSOLVENTPROPERTYPARAMETERSIMPLICATIONPOLYMORPHSCREENING	Cyclohexane		2.02		C1CCCCC1	2.02	Dielectric constant	1
63728	10.1039/C7CS00777A	7/17/2018	Chemical Society Reviews	The polyol process: a unique method for easy access to metal nanoparticles with tailored sizes, shapes and compositions	1,2-Propanediol		27.5		CC(O)CO	27.5	Dielectric constant	1
52351	10.1016/j.infrared.2018.03.021	4/3/2018	Infrared Physics & Technology	SPECTROSCOPICINVESTIGATIONSNEODYMIUMDOPEDBARIUMBISMUTHFLUOROBORATEGLASSES	BBFBNd0.5		2.22		[['B', 3.0], ['F', 1.0], ['Nd', 0.5]]	2.22	Dielectric constant	1
53588	10.1016/j.enconman.2017.03.050	3/26/2017	Energy Conversion and Management	OPTIMIZATIONDIRECTSOLVENTLIPIDEXTRACTIONKINETICSMARINETREBOUXIOPHYCEANALGABYCENTRALCOMPOSITEDESIGNBIOENERGYPERSPECTIVE	ether		2.1		CCOCC	2.1	Dielectric constant	IN
13803	10.1016/j.apsusc.2012.06.079				octanol		16.4		CCCCCCCCO	16.4	Dielectric constant	1
4523	10.1007/s10953-018-0772-6				acetonitrile		37.5		CC#N	37.5	dielectric constants	1	1
44192	10.1039/C5LC00809C				Silicon		11.9		[SiH4]	11.9	Dielectric constant	1
31702	10.1016/j.ijsolstr.2017.07.021				Polyurethane		7		OCCO.OCCCCO.OC(=O)CCCCC(O)=O.O=C=Nc1ccc(Cc2ccc(cc2)N=C=O)cc1	7	Îµr	1
4898	10.1016/j.ijpharm.2008.09.008				Acetic ether		6.1		CCOC(C)=O	6.1	Dielectric constant	1	1
64272	10.1039/C4AY03045A	3/12/2015	Analytical Methods	2-Octylaminopyridine assisted solvent extraction system for selective separation of palladium( ii ) ion-pair complex from synthetic mixtures and real samples	Amyl acetate		4.8		CCCCCOC(C)=O	4.8	Dielectric constant	1
49024	10.1016/0022-3115(95)00233-2				ZrO2		22		[['O', 2.0], ['Zr', 1.0]]	22	dielectric constant	1
13937	10.1016/j.fuel.2012.01.023				Hexane		1.88		CCCCCC	1.88	Dielectric constant	1
8152	10.1016/S0921-4534(01)01078-4				Sm2O3â€“ZrO2		21.6		[['O', 5.0], ['Sm', 2.0], ['Zr', 1.0]]	21.6	Dielectric constant	1
4215	10.1007/s11164-018-3687-3				cyclohexane	0	2.02		C1CCCCC1	2.02	ÃŽÂµ	1	1
26542	10.1016/j.cplett.2006.04.085				DMSO		47.2		C[S](C)=O	47.2	Îµr	1	1
59469	10.1016/j.ijengsci.2007.08.001	9/20/2007	International Journal of Engineering Science	SUBSONICSLIPWAVESALONGINTERFACEBETWEENTWOPIEZOELECTRICSOLIDSINSLIDINGCONTACTLOCALSEPARATION	ZnO		10.2		[['O', 1.0], ['Zn', 1.0]]	10.2	Relative permittivity	1
18815	10.1016/j.physe.2008.04.015				PVA		28		[['P', 1.0], ['VA', 1.0]]	28	Dielectric constant	1
29316	10.1016/j.physe.2010.01.031				germanium		16		[GeH4]	16	dielectric constant	1
46928	10.1016/j.ijleo.2015.10.194				GaN		9.44		[['Ga', 1.0], ['N', 1.0]]	9.44	dielectric constant	1
7707	10.1016/j.solener.2018.10.058				ZnO(i)		9		[['(i)', 1.0], ['O', 1.0], ['Zn', 1.0]]	9	Dielectric permittivity	1
7494	10.1016/j.ijpharm.2004.06.021				Chlorobenzene		5.7		Clc1ccccc1	5.7	Dielectric constant	1
5025	10.1016/j.theochem.2009.04.023				Acetone		20.7		CC(C)=O	20.7	Dielectric constant	1
23168	10.1016/j.mseb.2012.09.001				PVAâ€“BaTiO3		104		[['Ba', 1.0], ['O', 3.0], ['P', 1.0], ['Ti', 1.0], ['VA-', 1.0]]	104	dielectric permittivity	WN
19643	10.1016/j.tet.2018.05.005				methanol		32.613		CO	32.613	dielectric constants	1	1
15754	10.1016/j.ejmech.2018.09.054				H2O		271		[['H', 2.0], ['O', 1.0]]	271	Îµ :	WN	1
19784	10.1016/j.tsf.2010.04.004				ZnO		8.67		[['O', 1.0], ['Zn', 1.0]]	8.67	dielectric constants	1	1
61087	10.1016/j.aca.2004.02.036	5/8/2004	Analytica Chimica Acta	LIQUIDLIQUIDEXTRACTIONRECOVERYINDIUMUSINGCYANEX923	Toluene		2.4		Cc1ccccc1	2.4	Dielectric constant	1
5243	10.1016/j.saa.2008.01.034				ethanol		24.3		CCO	24.3	Dielectric constant	1
15637	10.1016/j.jallcom.2018.08.241				LiZnNbO4		14.6		[['Li', 1.0], ['Nb', 1.0], ['O', 4.0], ['Zn', 1.0]]	14.6	Îµr	1	1
29899	10.1016/j.molliq.2018.11.140				ACN		35.96		CC#N	35.96	Îµr	1
18859	10.1016/j.jnoncrysol.2008.05.032				SiO2		1.67		[['O', 2.0], ['Si', 1.0]]	1.67	dielectric constant	IN	1
29567	10.1016/j.apm.2018.09.035				ethanol		1.3995		CCO	1.3995	Dielectricâ€‰constant, Ïµâ€?,WN,_x000D_ 60512,10.1016/j.msea.2004.09.011,11/24/2004,Materials Science and Engineering: A,MICROWAVESTUDIESDOUBLERAREEARTHOXALATECRYSTALS,Gadolinium dysprosium oxalate,,0.576,,[Gd+3].[Dy+3].[O-]C(=O)C([O-])=O.[O-]C(=O)C([O-])=O.[O-]C(=O)C([O-])=O,0.576,Îµr,TCH,_x000D_ 2035,10.1039/B415219K,,,,MeOH,,32.7,,CO,32.7,ÃŽÂµ,1,_x000D_ 57641,10.1016/j.physb.2012.04.044,4/30/2…	1.0]	['Gd'	1.0]	['O'	3.0]]"	18.4	Îµr	1
56820	10.1016/j.ejps.2013.04.007	4/18/2013	European Journal of Pharmaceutical Sciences	IDENTIFICATIONSOLUBILITYENHANCEMENTINVIVOTESTINGACYANIDEANTIDOTECANDIDATE	Ethanol		47.13		CCO	47.13	dielectric constant	IN
52830	10.1016/j.molliq.2018.09.040	9/13/2018	Journal of Molecular Liquids	THERMODYNAMICSMIXTURESSTRONGLYNEGATIVEDEVIATIONSRAOULTSLAWXVIPERMITTIVITIESREFRACTIVEINDICESFOR1ALKANOLDINPROPYLAMINESYSTEMS2931530315KAPPLICATIONKIRKWOODFROHLICHMODEL	1-heptanol		7.128		CCCCCCCO	7.128	Îµr	IN
45078	10.1039/B917906B				dichloromethane		8.93		ClCCl	8.93	ÃŽÂµ	1	1
52230	10.1016/j.ceramint.2018.06.162	6/20/2018	Ceramics International	INFLUENCESB2O3ZNOADDITIVESSINTERINGCHARACTERISTICSDIELECTRICPROPERTIESMG095CA005TIO3MICROWAVECERAMICS	Bi2O3		21.03		[['Bi', 2.0], ['O', 3.0]]	21.03	Îµr	IN
51417	10.1007/s40094-017-0259-7				PMMA		3.87		COC(=O)[C](C)C	3.87	Îµ r	1
52098	10.1016/j.rinp.2018.07.006	7/17/2018	Results in Physics	MAJORINFLUENCECONDUCTIONBANDOFFSETZNOSCUIN07GA03SE2SOLARCELLS	Zn(O		8.3		[['O', 1.0], ['Zn', 1.0]]	8.3	Dielectric constant	1
42635	10.1016/S0301-4622(98)00173-2				D2O		77.937		O([2H])[2H]	77.937	Dielectric constant (25Â°C)	1
25010	10.1016/S0921-5107(96)01640-6				Bi,Ti,O		140		[['Bi,', 1.0], ['O', 1.0], ['Ti,', 1.0]]	140	dielectric constant	RD
21245	10.1016/j.ceramint.2016.07.074				CaTiO3		170		[['Ca', 1.0], ['O', 3.0], ['Ti', 1.0]]	170	Îµr	1
61877	10.1016/S0013-4686(01)00550-3	8/3/2001	Electrochimica Acta	ANODIZATIONALNDALLOYFILMSINNONAQUEOUSELECTROLYTESOLUTIONSFORTFTLCDAPPLICATION	Ammonium tartrate		10		[NH4+].[NH4+].OC(C(O)C([O-])=O)C([O-])=O	10	Îµr	1
53118	10.1016/j.flatc.2017.06.003	6/21/2017	FlatChem	MICATRONICSANEWPLATFORMFORFLEXIBLEXTRONICS	PDMS		2.5		[['PDM', 1.0], ['S', 1.0]]	2.5	Dielectric constant	1
63420	10.1039/C4CP01498G	8/20/2014	Physical Chemistry Chemical Physics	Vibrational dynamics and solvatochromism of the label SCN in various solvents and hemoglobin by time dependent IR and 2D-IR spectroscopy	DMSO		47.24		C[S](C)=O	47.24	Dielectric constant	IN
16780	10.1016/S0022-0728(03)00117-7				octanethiol		3.2		CCCCCCCCS	3.2	dielectric constant	1	1
49304	10.1016/0005-2736(89)90126-0				HzO H20 2H20		42.1989		[['H', 40.0], ['Hz', 1.0], ['O ', 1.0]]	42.1989	Dielectric constant	RD
40254	10.1016/S0038-1101(03)00186-2				MgO, NaCl		9.8		[['Cl', 1.0], ['Mg', 1.0], ['Na', 1.0], ['O, ', 1.0]]	9.8	Dielectric constant, Îµ	1	1
59104	10.1016/j.dyepig.2007.09.008	10/27/2007	Dyes and Pigments	SYNTHESISSPECTROSCOPICSTUDYNEWBISCOUMARINDYESBASED74METHYLCOUMARINYLDIESTERS	THF		7.58		C1CCOC1	7.58	Îµr	1
61221	10.1016/S0167-577X(03)00141-1	2/25/2003	Materials Letters	NANOPARTICLESBA2MSNO6XMCELANDX005ANEWGROUPCOMPLEXPEROVSKITEOXIDES	Ba2LaSnO5.5		20.36		[['Ba', 2.0], ['La', 1.0], ['O', 5.5], ['Sn', 1.0]]	20.36	Dielectric constant	1	1
58008	10.1016/j.ijpharm.2011.01.032	1/25/2011	International Journal of Pharmaceutics	EVALUATIONACRYSTALLINENANOSUSPENSIONPOLYMORPHISMPROCESSINDUCEDTRANSFORMATIONINVIVOSTUDIES	Dioxane		2.2		C1COCCO1	2.2	Dielectric constant	1
30670	10.1016/j.ijleo.2018.02.075				Hydro chloric acid		4.6		Cl	4.6	Dielectric constant (Îµ)	1
62548	10.1016/S0022-2313(98)00034-9	12/2/1998	Journal of Luminescence	SENSITIVITYSELECTIVITYPNDIMETHYLAMINOCINNAMYLIDENEMALONONITRILE6PROPIONYL2DIMETHYLAMINONAPHTHALENEPRODANFLUORESCEIN	Glycerol		30		OCC(O)CO	30	Dielectric constant	IN
57069	10.1016/j.apsusc.2012.10.056	10/30/2012	Applied Surface Science	INFLUENCEDEPOSITIONCONDITIONSELECTRICALMECHANICALPROPERTIESSM2O3DOPEDCEO2THINFILMSPREPAREDBYEBPVDIBADMETHODSPART1EFFECTIVERELATIVEPERMITTIVITY	CeO2		19.3		[['Ce', 1.0], ['O', 2.0]]	19.3	Relative permittivity	1
22208	10.1016/j.spmi.2017.12.026				La2O3		27		[['La', 2.0], ['O', 3.0]]	27	Îµr	1
41363	10.1016/S0272-8842(00)00087-0				NH4X		4.26		[['H', 4.0], ['N', 1.0]]	4.26	Dielectric constant (K)	1
40718	10.1016/S1386-1425(01)00521-2				C2H4Cl2		10.65		[['C', 2.0], ['Cl', 2.0], ['H', 4.0]]	10.65	Dielectric constant of the solvent (D)	WS
26459	10.1016/j.jfluchem.2005.10.012				HCCl3		9.1		[['C', 1.0], ['Cl', 3.0], ['H', 1.0]]	9.1	dielectric constant	CO1
56941	10.1016/j.fuel.2012.11.049	11/26/2012	Fuel	EFFECTSCOSOLVENTSHOMOGENEOUSLYHETEROGENEOUSLYBASECATALYZEDMETHANOLYSISSUNFLOWEROIL	THF		7.58		C1CCOC1	7.58	Dielectric Constant	1
39072	10.1016/j.cplett.2006.08.019				Methanol		32.66		CO	32.66	Static dielectric constant	1
5890	10.1016/j.matlet.2007.01.052				Li3Bi3Ti7Nb2O25		83.6		[['Bi', 3.0], ['Li', 3.0], ['Nb', 2.0], ['O', 25.0], ['Ti', 7.0]]	83.6	Dielectric constant	1
6057	10.1016/j.carbon.2006.02.018				Dichloromethane		8.93		ClCCl	8.93	Dielectric constant	1
45499	10.1016/j.saa.2015.06.018				DMSO		46.7		C[S](C)=O	46.7	Dielectric constant	1
9781	10.1016/j.ijbiomac.2017.02.033				Decanol		8.1		CCCCCCCCCCO	8.1	Dielectric constant	1
56669	10.1016/j.jallcom.2014.02.024	2/15/2014	Journal of Alloys and Compounds	ACELECTRICALCONDUCTIVITYMAGNETICPROPERTIESBIFEO3COFE2O4NANOCOMPOSITES	CF2		231		FCF	231	Dielectric constant	IN
31886	10.1016/j.seppur.2016.12.035				Xylene		2.2		Cc1ccccc1C	2.2	Dielectric constant	1
29486	10.1016/j.jeurceramsoc.2019.03.017				Mg2SiO4		7.5		[['Mg', 2.0], ['O', 4.0], ['Si', 1.0]]	7.5	Îµr	1
5785	10.1016/j.matlet.2006.05.065				KNN â€?	411		[['K', 1.0], ['N', 1.0], ['N -', 1.0]]	411	Îµr	IN
6294	10.1016/j.jbiotec.2006.03.012				DMF		70.4		CN(C)C=O	70.4	Dielectric constants	1
5447	10.1016/j.hydromet.2007.01.001				Toluene		2.4		Cc1ccccc1	2.4	Dielectric constant	1
10668	10.1016/j.elstat.2017.04.006				Ethanol		24.55		CCO	24.55	Dielectric constant	1
39654	10.1016/j.mser.2003.12.002				CaYAlO4		20		[['Al', 1.0], ['Ca', 1.0], ['O', 4.0], ['Y', 1.0]]	20	Dielectric constant	1
60151	10.1016/j.chemphys.2005.08.070	10/25/2005	Chemical Physics	ROTATIONALREORIENTATIONDYNAMICSIONICDYESOLUTESINPOLARSOLVENTSAPPLICATIONAGENERALMODELFORSOLVATIONSHELL	Acetonitrile		35.77		CC#N	35.77	Relative permittivity	1
19529	10.1016/S0040-6090(00)01825-3				BaTa2O6		22		[['Ba', 1.0], ['O', 6.0], ['Ta', 2.0]]	22	Îµr	1
52280	10.1016/j.nanoen.2018.06.007	6/5/2018	Nano Energy	HIGHPERFORMANCEPIEZOTRONICLOGICNANODEVICESBASEDGANINNGANTOPOLOGICALINSULATOR	ZnS		6.9		[['S', 1.0], ['Zn', 1.0]]	6.9	dielectric constant	1
48310	10.1016/j.jeurceramsoc.2006.02.005				BaTiO3		50		[['Ba', 1.0], ['O', 3.0], ['Ti', 1.0]]	50	dielectric constant	PP
54773	10.1016/j.cej.2015.07.052	7/21/2015	Chemical Engineering Journal	REMOVALCRVITHROUGHCALIXARENEBASEDPOLYMERINCLUSIONMEMBRANECHROMEPLATINGBATHWATER	Tris		4.2		NC(CO)(CO)CO	4.2	Îµr	IN
9818	10.1016/j.fluid.2018.04.007				1-heptanol		293.15		CCCCCCCO	293.15	Îµr	TCH
61595	10.1016/S0040-4039(02)01280-7	8/1/2002	Tetrahedron Letters	INCLUSIONBYCYCLODEXTRINAPYRENELABELEDDIPEPTIDEPHOTOPROBE	Methanol		32.7		CO	32.7	Dielectric constant	1
39930	10.1016/j.fluid.2003.11.013				DME		7.225		C[N+](C)(C)CCCCCCCCCC[N+](C)(C)C	7.225	Îµr	1
56226	10.1016/j.jmps.2013.09.009	9/25/2013	Journal of the Mechanics and Physics of Solids	SIZEDEPENDENCEDIELECTRICBREAKDOWNSTRENGTHNANOMILLIMETERSCALE	SrTiO3		330		[['O', 3.0], ['Sr', 1.0], ['Ti', 1.0]]	330	Relative permittivity	1
20446	10.1016/j.talanta.2015.06.047				octanol		9		CCCCCCCCO	9	dielectric constant	1
33717	10.1016/j.physe.2015.07.002				GaN		5.35		[['Ga', 1.0], ['N', 1.0]]	5.35	Dielectric constants (Îµr)	1
23649	10.1016/j.jfluchem.2018.12.008				ethanol		24.8		CCO	24.8	dielectric constant Îµ	1	1
2449	10.1039/C8NR07489E				GaAs		12		[['As', 1.0], ['Ga', 1.0]]	12	dielectric constant	1	1
												total_precision	text_precision
												0.788845	81/103=0.7864
