# Supplementary material for: A database of refractive indices and dielectric constants auto-generated using ChemDataExtractor
Source: Sci Data. 2022 May 3;9:192. doi: 10.1038/s41597-022-01295-5 (PMC9065060; doi:10.1038/s41597-022-01295-5)
Supplement: Supplementary file 3 — Supplementary Information S3 [file 41597_2022_1295_MOESM3_ESM.xlsx]

## Sheet: refractive_recall_SI
S3 - Refractive Index Recall Validation
	Unnamed: 0	DOI	total	found	text	text_found	reason	table	table_found	reason	delete?		correctness legend	explanation
376	47165	doi.org/10.1039/C8AN00563J	1	1	1	1		0	0				CO1	Coordination error type I, wrong match. For example, ¡°A and B have refractive index of C and D.¡± Wrong match means A-D and B-C were extracted instead of A-C and B-D.?
455	49391	doi.org/10.1016/j.optmat.2015.10.009Optical Materials	1	1	1	1		0	0				CO2	Coordination error type II. One of the entities was not extracted. For example,?¡°A and B have refractive index of C and D.¡±, only A and D were?extracted,?and D was assigned to A to be A-D.?
272	25638	doi.org/10.1016/j.chemphys.2007.10.031	10	7	0	0		10	7	UN			IN?	Incorrect name. It usually comes from failures of chemical named entity recognition system. It could be a non-chemical been recognized as a chemical, or a chemical name was only partially extracted.?
176	49883	doi.org/10.1039/C7AN01576C	2	0	2	0	UN	0	0				TCH	TableDataExtractor error. It usually refers to cases that the value being assigned to the compound in another (wrong) row. Or values in a wrong column were extracted.?
224	46057	doi.org/10.1039/C4RA04859H	1	1	1	1		0	0				WS	Wrong specifier. It normally refers to cases that a word that is not the property specifier been identified as a specifier, or the existence of ambiguous words. For example, ¡°n¡± is a property specifier of refractive index, but it can refer to kinetic parameter, carrier density etc.??
326	67044	doi.org/10.1016/j.matdes.2016.12.080	6	4	0	0		6	4	UN			WN	Wrong number. It usually refers to cases that a scientific notation been not properly extracted or numbers with a logarithm symbol, e.g. ln2.?
147	12135	doi.org/10.1016/j.materresbull.2018.06.013	48	48	0	0		48	48				PP	Property parser error. It refers to the mistakes in the property parser rules. It could be both human error and systematic errors due to the complexity of parser rules.??
421	5093	doi.org/10.1016/S1350-4495(01)00135-9	36	23	0	0		36	23				RD	Reader error. For some old papers, e.g. papers published in 1970s. The electronic version may not be formatted in a standard format. Thus, the document reader can make mistakes to read these old papers. Also, some papers are only available to be downloaded in the PDF format and the PDF reader of ChemDataExtractor is still under development.?
237	22409	doi.org/10.1016/S0021-9797(02)00094-2	4	4	0	0		4	4				SB Table	Special binary table. For some papers that describing physical property of binary systems, the table format is less decoding-friendly, which it is very often that only part of the binary system was extracted.?
57	47586	doi.org/10.1039/C3TA00120B	1	1	1	1		0	0				UN	Unrecognized name. Failure of chemical named entity recognition system. A chemical name was not extracted while it should be.?
207	62895	doi.org/10.1016/j.optmat.2018.08.012	10	9	0	0		10	9	UN
56	60487	doi.org/10.1016/S1386-1425(02)00335-9	7	6	0	0		7	6	UN
438	38791	doi.org/10.1016/j.enconman.2015.06.065	5	2	1	1		4	1	WIRED NAMES
372	50346	doi.org/10.1016/j.ijleo.2016.11.128Optik	2	1	2	1	PP
266	1660	doi.org/10.1016/j.optmat.2006.08.014	4	0	0	0		4	0	SYMBOL NAMES
187	62987	doi.org/10.1016/S0006-3495(03)74987-X	4	2	0	0		4	2	UN
354	78506	doi.org/10.1039/C3TC30118D	9	7	3	2	PP	6	5	AIR
219	25542	doi.org/10.1016/j.jcis.2009.08.028	85	66	0	0		85	66	UN
116	24310	doi.org/10.1016/S0022-3093(01)00918-8	7	4	0	0		7	4	UN
61	50819	doi.org/10.1016/S0378-7753(00)00428-6Journal of Power Sources	2	1	2	1	dopant	0	0
193	56836	doi.org/10.1016/j.jct.2007.02.010	7	7	0	0		7	7
213	31785	doi.org/10.1016/j.tsf.2011.05.014	14	0	0	0		14	0	mixer composition
410	40752	doi.org/10.1016/0030-4018(96)00238-6	1	1	1	1		0	0
40	20391	doi.org/10.1016/j.saa.2019.01.086	6	0	0	0		6	0	dopant
399	22838	doi.org/10.1016/j.foodchem.2018.06.108	0	0	0	0		0	0
75	72337	doi.org/10.1016/j.ijleo.2018.06.056	16	16	0	0		16	16
444	63189	doi.org/10.1016/j.earlhumdev.2011.01.024	0	0	0	0		0	0
172	52824	doi.org/10.1016/S0925-3467(97)00171-7	116	99	0	0		116	99	UN
192	67742	doi.org/10.1016/j.ophtha.2015.08.024	0	0	0	0		0	0
120	67424	doi.org/10.1016/j.radphyschem.2015.12.003	6	6	0	0		6	6
59	31689	doi.org/10.1016/j.tsf.2009.07.143	5	0	0	0		5	3	fraction composition
216	3997	doi.org/10.1016/S0143-8166(03)00035-6	12	6	2	0	water,PP	10	6	UN
268	33783	doi.org/10.1016/j.jorganchem.2016.02.013	13	9	0	0		13	9	UN
281	12314	doi.org/10.1016/j.solener.2014.06.031	3	3	0	0		3	3
496	5239	doi.org/10.1016/S0925-4005(97)00172-X	7	7	0	0		7	7
380	43729	doi.org/10.1039/C5TC02485D	6	6	2	2		4	4
275	42895	doi.org/10.1039/C6RA06861H	1	1	1	1		0	0
469	50908	doi.org/10.1016/j.optcom.2004.09.016Optics Communications	2	1	2	1	UN	0	0
386	50270	doi.org/10.1039/C2JM34901A_Â© The Royal Society of Chemistry 2012	1	0	1	0	PP
195	1526	doi.org/10.1016/S0272-8842(00)00044-4	15	15	0	0		15	15
400	78056	doi.org/10.1016/j.jcrysgro.2004.11.218	4	4	0	0		4	4
155	58407	doi.org/10.1016/j.asr.2009.06.015	180	101	0	0		180	101	WIRED table
235	32161	doi.org/10.1016/j.tca.2011.07.023	21	21	0	0		21	21
71	24311	doi.org/10.1016/S0022-3093(01)00918-8	7	3	0	0		7	3	UN
29	39688	doi.org/10.1016/j.phpro.2009.07.033	1	1	1	1		0	0
424	6388	doi.org/10.1016/j.polymer.2011.07.019	10	10	0	0		10	10	SYMBOL NAMES
86	55942	doi.org/10.1016/j.jct.2005.01.007	5	5	0	0		5	5
453	9060	doi.org/10.1016/j.vacuum.2005.01.092	9	9	0	0		9	9
65	73349	doi.org/10.1016/j.molliq.2014.02.008	3	0	0	0		3	0	UN
343	66091	doi.org/10.1016/j.foodres.2018.05.035	0	0	0	0		0	0	WS
486	24476	doi.org/10.1016/S0925-8388(99)00746-X	9	9	0	0		9	9
482	19590	doi.org/10.1016/j.jlumin.2018.03.087	5	3	0	0		5	3	UN
111	1495	doi.org/10.1016/j.optmat.2004.11.042	6	4	0	0		6	4	SYMBOL NAMES
226	48504	doi.org/10.1007/s12265-011-9296-9	0	0	0	0		0	0	WS
8	48338	doi.org/10.1007/s11130-018-0660-7	0	0	0	0		0	0	WS
175	50985	doi.org/10.1039/C4AN01292E	1	1	1	1		0	0
171	36031	doi.org/10.1016/j.jlumin.2019.03.058	13	13	0	0		13	13
403	38884	doi.org/10.1016/S0169-4332(96)00477-1	1	1	1	1		0	0
11	36789	doi.org/10.1016/j.jlumin.2017.03.024	15	10	0	0		15	10	3rd table unrecognised
217	45941	doi.org/10.1039/C5RA13110C	2	1	2	1	UN	0	0
241	25171	doi.org/10.1016/S0040-6090(97)00934-6	6	6	0	0		6	6
106	77529	doi.org/10.1016/j.optcom.2006.03.029	3	1	0	0		3	1	table unrecognised
228	18984	doi.org/10.1016/S0030-4018(00)01152-4	170	170	0	0		170	170
20	1072	doi.org/10.1016/j.mssp.2013.11.033	4	4	0	0		4	4
413	28125	doi.org/10.1016/j.physb.2008.04.015	5	5	0	0		5	5
233	70848	doi.org/10.1016/S0378-3812(98)00248-9	3	3	0	0		3	3
55	8259	doi.org/10.1016/j.ijggc.2018.05.004	0	0	0	0		0	0
208	50973	doi.org/10.1016/j.physe.2018.07.039Physica E: Low-dimensional Systems and Nanostructures	4	4	4	4		0	0
309	5521	doi.org/10.1016/j.optmat.2015.06.032	7	7	0	0		7	7
473	7531	doi.org/10.1016/j.jct.2013.02.012	33	11	0	0		33	11	UN
498	1329	doi.org/10.1016/j.bjp.2016.05.003	10	7	0	0		10	7	SYMBOL NAMES
203	17464	doi.org/10.1016/S0030-4018(99)00091-7	144	144	0	0		144	144	extraordinary/normal/wavelength
277	49158	doi.org/10.1038/s41598-018-34866-x	3	2	3	2	water,PP	0	0
47	43820	doi.org/10.1039/C2EE22952H	6	0	0	0		6	0	mixer composition
379	32765	doi.org/10.1016/S0166-1280(01)00568-1	20	3	0	0		20	3	WIRED table
127	69963	doi.org/10.1016/S0379-6779(03)00356-4	5	2	0	0		5	2	SYMBOL NAMES
240	24935	doi.org/10.1016/j.jphotochem.2015.04.023	6	4	0	0		6	4	abbriviation
133	77498	doi.org/10.1016/j.molliq.2018.06.046	10	10	0	0		10	10
331	3066	doi.org/10.1016/j.optmat.2014.11.017	16	16	0	0		16	16
238	73206	doi.org/10.1016/j.solmat.2019.01.019	7	7	0	0		7	7
439	30176	doi.org/10.1016/j.jnoncrysol.2016.11.005	44	41	0	0		44	41	UN
269	63229	doi.org/10.1016/j.mee.2010.12.084	10	3	1	0		9	3	double compound colume header
445	40432	doi.org/10.1016/j.matchemphys.2011.11.073	1	1	1	1		0	0
385	74643	doi.org/10.1016/j.fluid.2003.09.007	19	19	0	0		19	19
295	17620	doi.org/10.1016/j.jlumin.2015.04.028	5	5	0	0		5	5
387	1626	doi.org/10.1016/S0272-8842(02)00032-9	2	2	0	0		2	2
119	60896	doi.org/10.1016/j.saa.2005.12.028	13	12	0	0		13	12	UN
485	7368	doi.org/10.1016/S0969-806X(00)00296-6	2	2	0	0		2	2
306	64615	doi.org/10.1016/j.talanta.2012.06.007	0	0	0	0		0	0	WS delete db
239	74348	doi.org/10.1016/j.jmr.2011.06.010	32	30	0	0		32	30	UN
463	79146	doi.org/10.1039/C3RA41435C	60	26	0	0		60	26	UN?
447	28115	doi.org/10.1016/j.physb.2007.10.013	12	12	0	0		12	12
232	7269	doi.org/10.1016/S0925-4005(99)00058-1	4	3	0	0		4	3	water
188	20373	doi.org/10.1016/S0022-3093(96)00660-6	20	0	0	0		20	0	complex glass composition
105	69596	doi.org/10.1016/S0169-4332(98)00257-8	21	13	0	0		21	13	mineral compound
184	34333	doi.org/10.1016/j.quascirev.2016.08.022	0	0	0	0		0	0	WS
222	59426	doi.org/10.1016/j.enconman.2010.06.016	48	48	0	0		48	48
429	59065	doi.org/10.1016/j.materresbull.2013.02.057	12	3	5	3		7	0	specifier in caption
370	67936	doi.org/10.1016/S0167-2738(99)00083-1	83	67	0	0		83	67	UN
339	73791	doi.org/10.1016/j.surfcoat.2011.01.045	6	5	0	0		6	5	UN
426	74563	doi.org/10.1016/j.fluid.2003.09.007	126	120	0	0		126	120	UN
472	16893	doi.org/10.1016/S1010-6030(03)00098-4	14	14	0	0		14	14
497	18376	doi.org/10.1016/j.snb.2012.10.029	51	23	0	0		51	23	SYMBOL NAMES
27	17530	doi.org/10.1016/j.ijleo.2018.03.036	7	3	0	0		7	3	UN
374	45760	doi.org/10.1039/C0CP00538J	4	3	3	3		1	0
405	40325	doi.org/10.1016/0030-4018(95)00695-8	4	2	4	2	RD	0	0
441	78889	doi.org/10.1039/B204687C	4	4	2	2		2	2
397	77014	doi.org/10.1016/S0022-3093(99)00330-0	13	13	0	0		13	13
319	39181	doi.org/10.1016/j.cap.2014.10.025	1	1	1	1		0	0
320	46043	doi.org/10.1039/C2AY05860J	0	0	0	0		0	0
338	38833	doi.org/10.1016/0927-7757(94)03139-Q	0	0	0	0		0	0
353	45976	doi.org/10.1039/C6PY00283H	2	1	2	1	CO2	0	0
358	39701	doi.org/10.1016/j.solmat.2013.10.036	6	4	6	4	PP	0	0
362	48783	doi.org/10.1038/s41598-017-07576-z	2	2	2	2		0	0
367	44736	doi.org/10.1039/C7PY00958E	6	4	6	4	PP	0	0
374	45760	doi.org/10.1039/C0CP00538J	2	2	2	2		0	0
376	47165	doi.org/10.1039/C8AN00563J	1	1	1	1		0	0
415	38586	doi.org/10.1016/j.xphs.2017.02.005	13	9	6	2	PP	7	7
420	49062	doi.org/10.1186/1471-2164-13-331	1	1	1	1		0	0
434	46917	doi.org/10.1039/C6NR07523A	4	4	4	4		0	0
438	38791	doi.org/10.1016/j.enconman.2015.06.065	5	2	1	1		4	1	WEIRD NAME
445	40432	doi.org/10.1016/j.matchemphys.2011.11.073	1	1	1	1		0	0
448	46188	doi.org/10.1039/B708485D	2	1	2	1	PP	0	0
449	46919	doi.org/10.1039/C7DT04359G	2	2	2	2		0	0
452	38035	doi.org/10.1016/j.jqsrt.2004.05.012	1	1	1	1		0	0				total	text
481	47077	doi.org/10.1039/B921581F	6	5	6	5	PP	0	0				1482/1902	68/95	1417/1807
490	47387	doi.org/10.1039/C4CP03565H	0	0	0	0		0	0
													total	text	table
													0.77918	0.715789	0.784173
