# Supplementary material for: A database of refractive indices and dielectric constants auto-generated using ChemDataExtractor
Source: Sci Data. 2022 May 3;9:192. doi: 10.1038/s41597-022-01295-5 (PMC9065060; doi:10.1038/s41597-022-01295-5)
Supplement: Supplementary file 4 — Supplementary Information S4 [file 41597_2022_1295_MOESM4_ESM.xlsx]

## Sheet: dielectric_recall_SI
S4 - Dielectric Constant Recall Validation
	DOI	id	total	found	text	text_found	reason	table	table_found	reason	??????			correctness legend	explanation
0	doi.org/10.1007/978-3-319-48933-9_27	1	19	14	0	0		19	14	superscripts in value, unrecognised name				CO1	Coordination error type I, wrong match. For example, ¡°A and B have refractive index of C and D.¡± Wrong match means A-D and B-C were extracted instead of A-C and B-D.?
1	doi.org/10.1007/978-3-319-69150-3_11	1	16	14	0	0		16	14	subscripts in specifier				CO2	Coordination error type II. One of the entities was not extracted. For example,?¡°A and B have refractive index of C and D.¡±, only A and D were?extracted,?and D was assigned to A to be A-D.?
2	doi.org/10.1007/s00894-011-1067-7	1	141	63	0	0		141	63	UN, very large table				IN?	Incorrect name. It usually comes from failures of chemical named entity recognition system. It could be a non-chemical been recognized as a chemical, or a chemical name was only partially extracted.?
3	doi.org/10.1007/s10825-019-01321-7	1	6	6	0	0		6	6					TCH	TableDataExtractor error. It usually refers to cases that the value being assigned to the compound in another (wrong) row. Or values in a wrong column were extracted.?
4	doi.org/10.1007/s10854-017-8485-y	1	2	0	2	0	IN, WN	0	0					WS	Wrong specifier. It normally refers to cases that a word that is not the property specifier been identified as a specifier, or the existence of ambiguous words. For example, ¡°n¡± is a property specifier of refractive index, but it can refer to kinetic parameter, carrier density etc.??
5	doi.org/10.1007/s10854-017-8505-y	1	18	1	0	0		18	1	PP, TUR				WN	Wrong number. It usually refers to cases that a scientific notation been not properly extracted or numbers with a logarithm symbol, e.g. ln2.?
6	doi.org/10.1007/s10854-018-9676-x	1	1	0	1	0	WN	0	0					PP	Property parser error. It refers to the mistakes in the property parser rules. It could be both human error and systematic errors due to the complexity of parser rules.??
7	doi.org/10.1007/s10854-018-9941-z	1	7	2	0	0		7	2	????filler content????				RD	Reader error. For some old papers, e.g. papers published in 1970s. The electronic version may not be formatted in a standard format. Thus, the document reader can make mistakes to read these old papers. Also, some papers are only available to be downloaded in the PDF format and the PDF reader of ChemDataExtractor is still under development.?
8	doi.org/10.1007/s10895-016-1830-3	1	10	8	0	0		10	8	UN				SB Table	Special binary table. For some papers that describing physical property of binary systems, the table format is less decoding-friendly, which it is very often that only part of the binary system was extracted.?
9	doi.org/10.1007/s10895-017-2048-8	1	6	6	0	0		6	6					UN	Unrecognized name. Failure of chemical named entity recognition system. A chemical name was not extracted while it should be.?
10	doi.org/10.1007/s10895-017-2108-0	1	22	17	0	0		22	17	abbriviation compound, abnormal number in tables
11	doi.org/10.1007/s10895-017-2163-6	1	8	8	0	0		8	8
12	doi.org/10.1007/s10895-018-2289-1	1	0	0	0	0		0	0	?????17????WS?????
13	doi.org/10.1007/s10953-018-0772-6	1	3	2	3	2	UN	0	0
14	doi.org/10.1007/s10967-018-6220-7	1	6	4	0	0		6	4	UN
15	doi.org/10.1007/s11082-018-1551-8	1	7	6	0	0		7	6	UN
16	doi.org/10.1007/s11164-018-3687-3	1	4	3	4	3	PP	0	0
17	doi.org/10.1007/s11224-019-01318-9	1	3	2	3	2	UN	0	0
18	doi.org/10.1007/s12647-019-00313-z	1	35	6	0	0		35	6	????doped with different concentration????frequency	?
19	doi.org/10.1007/s40094-017-0259-7	1	4	2	0	0		4	2	ND
22	doi.org/10.1016/0005-2736(89)90126-0	1	1	0	0	0		1	0	??pdf
23	doi.org/10.1016/0022-3115(95)00233-2	1	1	1	1	1		0	0	??pdf
24	doi.org/10.1016/0167-7322(91)80028-3	1	2	1	2	1	RD	0	0	??pdf
27	doi.org/10.1016/S0003-2670(00)00837-0	1	4	4	0	0		4	4
29	doi.org/10.1016/S0006-3495(98)77656-8	1	3	3	0	0		3	3
30	doi.org/10.1016/S0009-2614(01)00986-1	1	2	2	2	2		0	0
31	doi.org/10.1016/S0009-2614(03)00321-X	1	4	2	0	0		4	2	?concentration?table
32	doi.org/10.1016/S0169-4332(02)01365-X	2	6	6	0	0		6	6
33	doi.org/10.1016/S1010-6030(98)00310-4	2	12	12	0	0		12	12
34	doi.org/10.1016/S1293-2558(00)01063-3	1	8	8	0	0		8	8
35	doi.org/10.1016/j.apsusc.2011.06.030	1	8	8	0	0		8	8
36	doi.org/10.1016/j.apsusc.2012.06.079	1	4	1	2	1	MIXER COMPOUND	2	0
37	doi.org/10.1016/j.apsusc.2012.10.056	2	6	2	0	0		6	2	???????concentration	?
38	doi.org/10.1016/j.apsusc.2016.02.099	1	5	5	0	0		5	5
39	doi.org/10.1016/j.bioelechem.2006.06.002	1	3	2	0	0		3	2	water
40	doi.org/10.1016/j.biombioe.2015.12.020	1	12	10	0	0		12	10	UN
41	doi.org/10.1016/j.bioorg.2005.07.005	1	12	11	0	0		12	11	water
42	doi.org/10.1016/j.biortech.2007.12.045	2	12	11	0	0		12	11	UN
43	doi.org/10.1016/j.biortech.2012.09.101	1	8	5	0	0		8	5	UN
44	doi.org/10.1016/j.bios.2005.12.010	1	6	6	0	0		6	6
45	doi.org/10.1016/j.bmcl.2017.11.030	1	5	5	5	5		0	0
46	doi.org/10.1016/j.bpc.2010.10.005	1	13	11	0	0		13	11	UN
47	doi.org/10.1016/j.carbon.2005.06.017	1	3	2	3	2	WATER	0	0
48	doi.org/10.1016/j.carbon.2006.02.018	2	15	15	0	0		15	15
49	doi.org/10.1016/j.ceramint.2016.03.185	2	12	5	3	2	??compound	9	3	dopant
50	doi.org/10.1016/j.ceramint.2016.03.210	2	5	1	0	0		5	1	dopant???????
51	doi.org/10.1016/j.clay.2010.03.015	2	12	10	2	2		10	8	water
52	doi.org/10.1016/j.colsurfa.2008.10.050	1	14	14	0	0		14	14
53	doi.org/10.1016/j.colsurfa.2015.08.006	1	7	7	0	0		7	7
54	doi.org/10.1016/j.commatsci.2011.04.006	2	12	12	0	0		12	12	???12???????static?optical????????specifier??????????????
55	doi.org/10.1016/j.dyepig.2018.06.029	2	6	5	0	0		6	5
56	doi.org/10.1016/j.elstat.2017.04.006	1	2	1	0	0		2	1	water
57	doi.org/10.1016/j.enconman.2017.03.050	2	7	6	0	0		7	6	IN
58	doi.org/10.1016/j.fuel.2012.01.023	2	7	7	0	0		7	7
59	doi.org/10.1016/j.ijleo.2015.10.194	2	3	2	0	0		3	2	???12???????X?Z????????specifier??????????????
60	doi.org/10.1016/j.ijleo.2017.06.132	1	4	1	0	0		4	1	dopant
61	doi.org/10.1016/j.ijleo.2017.12.088	1	2	1	2	1	air	0	0
62	doi.org/10.1016/j.ijleo.2018.02.075	1	4	4	0	0		4	4
63	doi.org/10.1016/j.ijleo.2018.09.033	1	6	2	0	0		6	2	abbriviation
64	doi.org/10.1016/j.ijpharm.2004.06.021	7	96	93	0	0		96	93	UN,water
65	doi.org/10.1016/j.ijpharm.2008.09.008	1	4	3	2	1	UN	2	2
66	doi.org/10.1016/j.ijpharm.2011.01.032	2	13	12	0	0		13	12	UN
67	doi.org/10.1016/j.jappgeo.2005.10.002	2	23	20	3	2	WATER	20	18
68	doi.org/10.1016/j.jcrysgro.2003.11.039	1	2	2	2	2		0	0
69	doi.org/10.1016/j.jcrysgro.2007.07.051	1	5	4	0	0		5	4	water
70	doi.org/10.1016/j.jcrysgro.2008.01.051	1	4	4	0	0		4	4
71	doi.org/10.1016/j.jcrysgro.2010.11.032	2	14	9	0	0		14	9	UN
72	doi.org/10.1016/j.jcrysgro.2011.11.087	1	1	1	1	1		0	0
73	doi.org/10.1016/j.jeurceramsoc.2019.02.039	2	12	9	3	2	MIXER COMPOUND	9	7	UN
74	doi.org/10.1016/j.jeurceramsoc.2019.03.017	1	13	11	2	0	PP	11	11
76	doi.org/10.1016/j.molliq.2017.04.122	1	8	7	0	0		8	7	UN
77	doi.org/10.1016/j.molliq.2017.05.025	1	0	0						?????????????????????Mixer????????
78	doi.org/10.1016/j.molliq.2018.05.069	2	7	6	0	0		7	6
79	doi.org/10.1016/j.molliq.2018.09.040	6	6	6	0	0		6	6	????????????
80	doi.org/10.1016/j.molliq.2018.11.090	1	16	15	0	0		16	15	water
81	doi.org/10.1016/j.molliq.2018.11.140	2	10	6	0	0		10	6
82	doi.org/10.1016/j.msec.2012.06.018	2	5	3	5	3	abbriviation	0	0
83	doi.org/10.1016/j.msec.2016.11.117	1	3	0	3	0	MIXER COMPOUND	0	0
84	doi.org/10.1016/j.mser.2003.12.002	3	118	81	0	0		118	81	UN????????
85	doi.org/10.1016/j.physe.2010.01.031	2	1	1	1	1		0	0
86	doi.org/10.1016/j.rser.2016.07.015	2	46	41	4	2		42	39	UN
87	doi.org/10.1016/j.rser.2016.09.054	2	5	4	0	0		5	4	water
88	doi.org/10.1016/j.saa.2003.08.019	1	5	4	0	0		5	4	UN
89	doi.org/10.1016/j.saa.2006.06.030	1	11	10	0	0		11	10	water
90	doi.org/10.1016/j.saa.2008.01.034	1	8	6	0	0		8	6	concentration
91	doi.org/10.1016/j.saa.2010.10.004	2	11	9	2	1	CO2	9	8	water
92	doi.org/10.1016/j.solener.2018.08.074	2	14	11	5	4	element	9	7	UN
93	doi.org/10.1016/j.solener.2018.10.058	1	5	4	0	0		5	4	UN
94	doi.org/10.1016/j.sse.2004.05.016	2	4	4	0	0		4	4			text	text
95	doi.org/10.1016/j.sse.2007.01.027	1	2	2	2	2		0	0			88	52	0.590909
96	doi.org/10.1016/j.sse.2016.09.012	1	6	2	0	0		6	2	UN
97	doi.org/10.1016/j.ssi.2014.11.015	1	1	1	1	1		0	0			table	table
98	doi.org/10.1016/j.susc.2007.12.037	1	9	7	2	0	PP	7	7			1078	784	0.727273
99	doi.org/10.1016/j.ultsonch.2016.08.028	2	5	5	0	0		5	5
100	doi.org/10.1039/C3GC41857J	2	41	28	1	0	PP	40	28	symbol name, UN		total	total
101	doi.org/10.1039/C3NR01982A	1	2	2	2	2		0	0			1166	836	0.716981
102	doi.org/10.1039/C3OB42600A	1	7	6	0	0		7	6	abbriviation
103	doi.org/10.1039/C3RA46957C	1	1	1	1	1		0	0
104	doi.org/10.1039/C3TA14034B	1	30	17	6	2		24	15	mixer compound, ????
105	doi.org/10.1039/C3TC30550C	1	9	1	3	1		6	0	TUR
106	doi.org/10.1039/C3TC31929F	2	7	3	2	0	symbol name	5	3	symbol name, UN
